# Supplementary material for: Adaptation of Maize to Temperate Climates: Mid-Density Genome-Wide Association Genetics and Diversity Patterns Reveal Key Genomic Regions, with a Major Contribution of the Vgt2 (ZCN8) Locus
Source: PLoS One. 2013 Aug 30;8(8):e71377. doi: 10.1371/journal.pone.0071377 (PMC3758321; doi:10.1371/journal.pone.0071377)
Supplement: Table S8 — Supporting Table including information about markers. (XLS) [file pone.0071377.s004.xls]

## Sheet: Feuille1 (2)
aMarker Name	bCent	cChr	dPos	eRegion	fAllelic series	gAl0	gAl1	hFFLW8 P-value g	iFFLW8 effect	jFFLW8 P-value nc	kFFLW8 P-value Q55SSRs+KIBS(30KSNPs)	hMFLW8 P-value	iMFLW8 effect	hASI8 P-value g	iASI8 effect	lFFLW8 P-value Vgt1 corrected j	mFFLW8 P-value Vgt1 x marker	nForward Selection	Flint oFFLW8 P-value	Dent oFFLW8 P-value	Tropical oFFLW8 P-value	Flint pFFLW8 effect	Dent pFFLW8 effect	Tropical pFFLW8 effect	qFST	rFST P-value o	slog10(PO) selection p	tFSTB	uMAF	vHO	wHS	xHT	yHS NF	yHS EF	yHS SS	yHS CBD	yHS Trop	zFreq	aaFreq NF	aaFreq EF	aaFreq SS	aaFreq CBD	aaFreq T	abMeta QTL y	acMeta QTL start	acMeta QTL stop	adGene ID	aeGene Database	afGene Description
PZE-101077213	0	1	61245357	1		A	C	2.08e-05	76.393	4.24e-09		1.25e-07	86.9879	0.516325	-2.73543	0.000113099	0.359781		0.398895	0.00343467	7.84e-05	62.0472	71.1134	210.905	0.5242	0.001	-1.8114	0.19969	0.178082	0	0.1883	0.3958	0	0	0.197514	0.309655	0.393463	0.191388	0	0	0.8889	0.1915	0.2692	Metaqtl1_4	59271052	79676774	GRMZM2G086788	EntrezGene	50S ribosomal protein L6
PZE-101104150	0	1	104874415	2		A	C	1.75e-05	-62.2214	1e-16		4.1e-06	-66.0779	0.0357348	-7.94365	3.64e-05	0.0488087		0.1025	0.0352994	7.44e-09	-53.4402	-49.2169	-250.721	0.4014	0.001	-1.2234	0.21008	0.297771	0.0037	0.1972	0.3295	0.128478	0	0	0.3942	0.424417	0.71087	0.931	1	1	0.73	0.3056	Metaqtl1_5	91474499	126783159	GRMZM2G462080	EntrezGene	hypothetical protein LOC100279039
PZE-101104380	0	1	105463896	2		A	G	1.41e-05	58.561	1e-16		2.3e-06	61.4044	0.039987	6.90284	9.36e-05	0.154127		0.0190439	0.07961	6.13e-09	50.1375	36.9222	237.001	0.2902	0.001	-1.9783	0.19875	0.318452	0	0.2652	0.3736	0.124502	0.260291	0	0.448415	0.440349	0.338843	0.0667	0.1538	0	0.3394	0.6727	Metaqtl1_5	91474499	126783159	GRMZM2G478212	EntrezGene	lrgB-like family protein
PZE-101106079	0	1	109394965	2		T	C	0.13893	-17.646	1e-16		0.029476	-27.2585	0.586128	-1.86971	0.723411	0.211223		0.000522414	0.0124055	0.001054	-87.5034	-49.8147	-155.48	0.5134	0.001	0.76631	0.41491	0.397898	0.0036	0.1977	0.4063	0	0.141973	0	0.498951	0.308914	0.568182	1	0.9231	1	0.4771	0.1909	Metaqtl1_5	91474499	126783159	GRMZM2G041613	UniGene	Hypothetical protein LOC100273926
PZE-101106101	0	1	109430409	2		A	C	0.167127	-16.3187	1e-16		0.0385592	-25.7831	0.646283	-1.56578	0.802084	0.158165		0.000522414	0.0124055	0.00399434	-87.5034	-49.8147	-138.304	0.5134	0.001	0.73576	0.41314	0.403274	0.0036	0.1977	0.4063	0	0.141973	0	0.498951	0.308914	0.568182	1	0.9231	1	0.4771	0.1909	Metaqtl1_5	91474499	126783159	GRMZM2G041613	UniGene	Hypothetical protein LOC100273926
PZE-101109036	0	1	116378432	2		A	G	1.8e-05	-65.9232	5.95e-13		2.06e-06	-68.4902	0.0146665	-8.84517	9.68e-07	0.713837		0.00214902	6.61e-06	0.179246	-97.0439	-111.56	-62.53	0.1583	0.001	-2.1158	0.19857	0.201238	0.0114	0.2017	0.2397	0.173891	0	0	0.315533	0.479233	0.806867	0.9038	1	1	0.8037	0.6019	Metaqtl1_5	91474499	126783159	GRMZM2G037690	GO	catalytic activity
PZE-101122760	0	1	153344443	3		T	G	0.000158336	-49.3835	1e-16		6.36e-06	-56.1896	0.512957	-2.1394	8.88e-05	0.0299703		0.0506804	0.012127	1.69e-08	-39.2824	-49.8675	-251.804	0.3029	0.001	-2.1044	0.19868	0.438988	0.0036	0.3125	0.4483	0.231062	0.22353	0.197514	0.497939	0.351269	0.543388	0.8667	0.8718	0.8889	0.4679	0.2273	NA	NA	NA	GRMZM2G422631	GO	cell wall modification, pectinesterase activity
PZE-101169006	0	1	212297517	4		T	G	0.000121366	43.8344	0.000609063		8.88e-06	48.2255	0.330979	2.84928	0.00214678	4.29e-05		0.213027	2.26e-05	0.000678335	-17.6123	83.8649	148.946	0.1465	0.001	-2.3166	0.19813	0.497024	0.0051	0.3875	0.454	0.48	0.435559	0	0.473688	0.472058	0.535124	0.6	0.6795	1	0.3853	0.6182	Metaqtl1_8	206145885	212423973	GRMZM2G160927	GO	extracellular region, pathogenesis
PZE-101175642	0	1	220074362	5		T	G	4.12e-05	101.717	8.77e-15		5.16e-06	104.196	0.00014561	23.1289	7.95e-05	0.906539		0.484155	NA	2.14e-07	20.7487	NA	275.13	0.135	0.001	-1.8353	0.19977	0.0654762	0	0.1209	0.1398	0	0.184146	0	0	0.396669	0.0785124	0	0.1026	0	0	0.2727	NA	NA	NA	GRMZM2G136426	NA	NA
PZE-101196605	0	1	244740613	6		A	G	0.0259955	-36.7767	0.00115758		0.00934899	-39.3601	0.990236	0.0501805	0.0170905	0.548897		0.412713	0.816406	0.00337132	-14.5366	7.7219	-133.207	0.4666	0.001	0.71941	0.40475	0.378049	0.0036	0.2539	0.4759	0.489804	0.0555641	0	0.18	0.489429	0.359524	0.4286	0.9714	0	0.1	0.4273	NA	NA	NA	GRMZM2G070825	EntrezGene	phosphoenolpyruvate-dependent sugar phosphotransferase system
SYN13479	0	1	249319865	6		T	G	3.86e-05	-71.4239	2.25e-05		5.29e-07	-83.4049	0.22048	-5.59323	0.000579822	0.00262812		0.271406	0.141545	0.000582713	-25.7565	-52.6061	-202.316	0	0.21	-1.8353	0.19683	0.110119	0	0.1916	0.1904	0.124502	0.141973	0.197514	0.136025	0.32	0.896694	0.9333	0.9231	0.8889	0.9266	0.8	Metaqtl1_10	245134438	252856583	GRMZM2G103843	GO	ribokinase activity
SYN13483	0	1	249324652	6		A	G	6.64e-06	-79.4304	1.05e-05	0.00525526	6.21e-08	-92.1795	0.0989239	-7.70419	0.000226036	0.00616463	59	0.271406	0.114723	0.000115016	-25.7565	-58.5069	-232.084	0	0.27	-1.6857	0.19612	0.104167	0	0.1836	0.1817	0.124502	0.141973	0.197514	0.120157	0.297498	0.904959	0.9333	0.9231	0.8889	0.9358	0.8182	Metaqtl1_10	245134438	252856583	GRMZM2G103843	GO	ribokinase activity
SYN6273	0	1	253303473	6		A	C	5.03e-07	-92.8453	2.11e-05	0.098812	2.77e-06	-84.3369	0.0508389	-9.30139	3.04e-05	0.13277	43	0.0990492	0.00768896	0.0029697	-52.7099	-77.1145	-205.901	0.0117	0.019	-2.1044	0.19768	0.102102	0	0.1476	0.1493	0	0.0498893	0.197514	0.239214	0.222189	0.900415	1	0.9744	0.8889	0.8611	0.8727	NA	NA	NA	GRMZM2G366373	GO	regulation of transcription, response to freezing
PZE-101206252	0	1	255255324	6		A	G	0.000690673	65.3649	4.59e-05		0.0326534	40.833	8.14e-06	22.303	1.94e-05	0.484464		0.00229861	0.00208516	0.0804182	150.166	91.6721	138.016	0.0536	0.001	-2.1044	0.19854	0.0848214	0	0.0957	0.1011	0	0	0	0.237332	0.222189	0.0909091	0	0	0	0.1376	0.1273	NA	NA	NA	GRMZM2G016875	Uniprot/SPTREMBL	Translation initiation factor eIF-2B gamma subunit
SYN19258	0	1	278034859	7		A	C	0.775256	-4.8078	0.0455628		0.965413	0.58022	0.505499	-2.42536	0.415032	0.383752		0.0278679	0.0812396	0.0534574	-56.4609	40.9821	-92.3806	0.5902	0.001	1.4949	0.43615	0.449254	0.0037	0.2037	0.497	0.124502	0.0498893	0	0.332958	0.471008	0.508299	0.9333	0.9744	0	0.211	0.6204	NA	NA	NA	GRMZM2G328224	GO	transferase activity, transferring hexosyl groups
PZE-102040098	0	2	20018130	8		T	C	3.09e-06	54.1635	0.168386	0.00613147	1.87e-06	52.3132	0.41774	2.48775	0.000182946	0.449887	48	0.0922385	0.0194254	0.0974907	25.5915	50.8831	74.7222	0.0977	0.001	-2.3961	0.19819	0.483582	0	0.4486	0.4971	0.42	0.381318	0.493817	0.363235	0.495859	0.458678	0.7	0.7436	0.5556	0.2385	0.5455	NA	NA	NA	GRMZM2G172936	EntrezGene	dehydration-responsive element-binding protein 1C
PZE-102062565	0	2	40886744	9		A	G	1.94e-06	-86.8285	6.16e-07	0.00754142	0.000136666	-66.3661	0.000148272	-17.7064	1.71e-07	0.49721	28	0.0149733	0.0311466	0.367454	-59.0475	-130.517	-45.4824	0.1355	0.001	-2.1518	0.19855	0.107143	0.0036	0.1369	0.1583	0	0.184146	0	0.0534875	0.42	0.902893	1	0.8974	1	0.9725	0.7	Metaqtl2_4	20876125	92529717	GRMZM2G110279	UniGene	TSA: Zea mays contig47014, mRNA sequence
PZE-102068428	0	2	46205534	9		T	G	1.65e-05	-56.4684	2.96e-14		2.4e-06	-57.0163	0.467132	-2.31727	0.000692509	0.0599371		0.000234982	1.35e-05	0.00083742	-49.8255	-90.6873	-185.703	0.2518	0.001	-2.0044	0.19885	0.353293	0.0036	0.3218	0.4301	0.494654	0.444422	0	0.456133	0.150218	0.339583	0.4483	0.6667	0	0.3519	0.0818	Metaqtl2_4	20876125	92529717	GRMZM2G068510	GO	metabolic process, methyltransferase activity
SYN20670	0	2	46524503	9		T	C	1.85e-06	-60.6006	3.33e-16	0.00103328	3.44e-06	-55.9052	0.00902784	-8.43922	1.22e-06	0.248402	66	0.883064	1.19e-07	3.14e-05	-2.63718	-108.715	-178.577	0.4258	0.001	-2.1644	0.19848	0.326866	0.0019	0.2831	0.4931	0.18	0.294559	0	0.4053	0.48	0.657676	0.9	0.8205	0	0.7176	0.4	Metaqtl2_4	20876125	92529717	GRMZM2G147158	Uniprot/SPTREMBL	Putative uncharacterized protein
PZE-102079486	0	2	62516828	10		T	C	3.43e-06	-71.3527	4.42e-12	0.00401678	1.47e-05	-62.9101	0.0677192	-7.1212	0.000350132	0.00649744	49	0.864468	0.00978329	0.000345187	-4.71629	-70.3715	-167.299	0.1332	0.001	-2.0933	0.19841	0.169643	0	0.1786	0.206	0	0.141973	0	0.263328	0.452259	0.838843	1	0.9231	1	0.844	0.6545	Metaqtl2_4	20876125	92529717	GRMZM2G084462	GenBank	product:isopentenyl transferase IPT2
PZE-102085471	1	2	75405123	11		T	C	8.02e-06	-65.7952	1.05e-07	0.000217741	4.81e-05	-59.2794	5.94e-05	-15.3515	1.3e-06	0.33849	37	0.00144161	3.24e-06	0.029078	-92.2647	-106.085	-131.319	0.0905	0.001	-2.0933	0.19851	0.165179	0	0.1378	0.1515	0	0.0498893	0	0.363235	0.248659	0.855372	1	0.9744	1	0.7615	0.8545	Metaqtl2_4	20876125	92529717	AC197056.3	GO	DNA binding, translation, structural constituent of ribosome
PZE-102086452	1	2	78699684	11		T	C	3.87e-08	74.2724	1e-16	0.000885852	5.98e-07	66.7255	0.00186685	10.9065	3.58e-07	0.00018074	26	0.00461632	8.33e-09	9.04e-06	65.2295	120.745	203.326	0.3368	0.001	-1.6166	0.20144	0.323263	0.0019	0.2843	0.4287	0.0643822	0.0498893	0.493817	0.397033	0.359868	0.314346	0.0333	0.0256	0.4444	0.2731	0.7647	Metaqtl2_4	20876125	92529717	GRMZM2G474153	GO	protein kinase activity, protein amino acid phosphorylation
PZE-102086825	1	2	79476736	11		A	G	6.29e-07	-64.3713	1e-16	0.00265134	5.15e-06	-58.2165	0.00278103	-10.2172	1.18e-05	0.010807	35	0.00461632	8.53e-09	0.000311421	-65.2295	-120.151	-162.911	0.2815	0.001	-1.8736	0.19948	0.313433	0.0018	0.2987	0.4157	0.0643822	0.0498893	0.493817	0.394751	0.431402	0.69917	0.9667	0.9744	0.5556	0.7294	0.3148	Metaqtl2_4	20876125	92529717	GRMZM2G168447	GO	extracellular region
PZE-102086869	1	2	79641876	11		A	G	1.78e-06	-61.4856	1e-16	0.00331922	8.83e-06	-57.4024	0.00625529	-9.40104	2.07e-05	0.0279278	33	0.00337708	1.39e-08	0.000415339	-66.6683	-121.548	-157.359	0.2714	0.001	-1.97	0.19909	0.318598	0.0019	0.3025	0.4151	0.0666195	0.0498893	0.493817	0.401698	0.440349	0.695378	0.9655	0.9744	0.5556	0.7217	0.3273	Metaqtl2_4	20876125	92529717	GRMZM2G064168	EntrezGene	hypothetical protein LOC100279147
PZE-102086883	1	2	79684036	11		A	G	1.71e-06	-68.8235	1e-16	0.0105329	1.47e-05	-60.2071	0.00298243	-10.9034	0.000133583	0.0287851	34	0.00651404	2.27e-06	0.00221821	-67.3626	-105.56	-141.45	0.2545	0.001	-2.0825	0.19873	0.373646	0.0024	0.3214	0.4312	0.071262	0.0799222	0.493817	0.455717	0.435775	0.637056	0.963	0.9583	0.5556	0.6488	0.3208	Metaqtl2_4	20876125	92529717	GRMZM5G818556	NA	NA
PZE-102086988	1	2	79873237	11		T	C	1.9e-06	-61.3569	1e-16	0.00339934	1.72e-05	-54.7925	0.00693246	-9.19536	3.53e-05	0.0154032	32	0.00510909	9.89e-09	0.000631224	-64.4956	-120.09	-155.846	0.281	0.001	-1.8871	0.19923	0.311747	0.0018	0.299	0.4158	0.0643822	0.0512166	0.493817	0.394751	0.431402	0.697917	0.9667	0.9737	0.5556	0.7294	0.3148	Metaqtl2_4	20876125	92529717	GRMZM2G065839	EntrezGene	hypothetical protein LOC100273674
PZE-102087005	1	2	80014794	11	11a	A	G	8.54e-06	-63.0009	1.11e-16	0.00160322	2.7e-05	-57.9629	0.0215309	-8.43798	0.00021421	0.191457	31	0.00766716	2.73e-06	0.0159005	-74.7862	-105.601	-136.936	0.1756	0.001	-2.0933	0.19849	0.207904	0.0363	0.2774	0.3365	0	0.0498893	0.493817	0.308667	0.48	0.820574	1	0.9744	0.5556	0.8093	0.6	Metaqtl2_4	20876125	92529717	GRMZM2G065839	EntrezGene	hypothetical protein LOC100273674
PZE-102087014	1	2	80057475	11	11a	A	G	4.28e-06	-65.9709	1e-16	0.000683601	1.14e-05	-62.4504	0.200307	-4.56588	5.43e-05	0.0666138	30	0.000357003	2.06e-07	0.00159246	-100.171	-122.194	-152.467	0.2168	0.001	-1.894	0.19936	0.24026	0.0145	0.2734	0.3491	0.0328422	0.0498893	0.408151	0.32701	0.486748	0.776018	0.9833	0.9744	0.7143	0.7941	0.4186	Metaqtl2_4	20876125	92529717	GRMZM2G065839	EntrezGene	hypothetical protein LOC100273674
PZE-102087049	1	2	80112973	11	11a	G	C	4.14e-06	-66.6066	1e-16	0.019174	3.85e-05	-57.5477	0.00298706	-10.8893	0.000133289	0.030814	36	0.00651404	2.04e-06	0.00429532	-67.3626	-105.572	-132.301	0.2582	0.001	-1.9537	0.19906	0.379928	0.0024	0.3205	0.4321	0.071262	0.0799222	0.493817	0.455717	0.431402	0.633838	0.963	0.9583	0.5556	0.6488	0.3148	Metaqtl2_4	20876125	92529717	GRMZM2G090122	NA	NA
ZM012388-0529	1	2	89708857	12		A	G	4.63e-06	60.0917	7.32e-06	0.00208603	1.44e-05	57.0243	0.00918269	9.05684	0.000332993	0.072551	38	0.101191	1.77e-06	0.0272642	34.0977	95.3238	154.971	0.0891	0.001	-2.1775	0.19816	0.241791	0	0.2575	0.2827	0.124502	0.184146	0.345654	0.479233	0.103059	0.775934	0.9333	0.8974	0.7778	0.6019	0.9455	Metaqtl2_4	20876125	92529717	GRMZM2G353548	GO	copper ion binding
PZE-102105891	0	2	133120336	13	13a	T	C	6.23e-06	-53.9398	2.42e-06	0.0100872	4.61e-06	-51.6937	0.0210197	-7.38309	0.00067974	0.00263112	67	0.513981	0.000286942	0.000820699	-11.1733	-78.2011	-149.59	0	0.06	-1.8604	0.19704	0.48951	0	0.5125	0.5029	0.5	0.498053	0.48	0.482403	0.440349	0.490291	0.5	0.4688	0.4	0.5938	0.3273	NA	NA	NA	GRMZM2G109527	GO	phosphopantetheine binding
PZE-102105892	0	2	133120357	13	13a	T	C	6.23e-06	53.9398	2.42e-06	0.0100867	4.61e-06	51.6937	0.0210197	7.38309	0.00067974	0.00263112	68	0.513981	0.000286942	0.000820699	11.1733	78.2011	149.59	0	0.049	-2.0135	0.19739	0.48951	0	0.5125	0.5029	0.5	0.498053	0.48	0.482403	0.440349	0.509709	0.5	0.5312	0.6	0.4062	0.6727	NA	NA	NA	GRMZM2G109527	GO	phosphopantetheine binding
PZE-102123525	0	2	171073983	14		A	G	0.000734905	38.416	0.000758965		0.0301695	23.6093	7.88e-06	12.4688	0.00312853	0.00054606		0.584532	0.00017383	0.531002	7.68145	75.3608	28.466	0	0.338	-1.6857	0.19584	0.4375	0	0.4831	0.4817	0.391142	0.497035	0.444422	0.487832	0.499834	0.421488	0.2667	0.4615	0.3333	0.422	0.4909	NA	NA	NA	GRMZM2G176977	GO	cofactor, oxidoreductase activity, acting on the CH-OH group of donors, NAD or NADP as acceptor
PZE-102123999	0	2	172491875	14		T	C	1.44e-05	-65.8384	2.53e-11		2.21e-06	-70.0621	0.0406111	-7.36196	0.000349449	0.00613823		0.47502	0.00158928	5.43e-05	-14.3669	-92.5459	-181.404	0.1518	0.001	-2.1394	0.19822	0.193846	0	0.185	0.2181	0.137218	0.102346	0	0.169515	0.478451	0.849785	0.9259	0.9459	1	0.9065	0.6038	NA	NA	NA	GRMZM2G412281	NA	NA
SYN12061	0	2	199457622	15		A	C	7.1e-06	49.896	5.64e-07	0.000892635	6.93e-06	48.8116	0.218519	3.56268	0.000324649	0.0364115	18	0.621675	1.59e-06	0.00145894	6.8978	93.3376	142.932	0	0.91	-1.4534	0.19416	0.447761	0	0.5115	0.5007	0.491102	0.494466	0.493817	0.496589	0.48	0.556017	0.5667	0.5526	0.4444	0.5413	0.6	Metaqtl2_5	196801044	202542705	GRMZM2G400173	GO	transporter activity
PZE-103040501	0	3	36217239	16		T	C	3.08e-07	-113.92	0.000184469	0.000179987	7.24e-07	-105.204	0.0161483	-13.4072	1.79e-08	0.285585	5	0.00148731	0.00435362	0.140833	-92.0159	-113.965	-109.832	0.0163	0.063	-2.1518	0.19808	0.0744048	0	0.1121	0.1139	0.18	0	0	0.136025	0.222189	0.92562	0.9	1	1	0.9266	0.8727	Metaqtl3_3	25574959	37680954	GRMZM2G161658	EntrezGene	epoxide hydrolase 2
PZB02179.5	0	3	158890884	17		A	G	3.56e-06	59.6355	0.253452	2.84048e-05	1.53e-05	52.9844	0.0044693	9.21638	3.58e-05	0.143707	46	0.616557	4.85e-11	0.611358	11.7545	129.446	23.6823	0.283	0.001	-1.8604	0.19927	0.409091	0	0.341	0.4756	0.0643822	0.184146	0.444422	0.448544	0.495859	0.556485	0.9667	0.8974	0.3333	0.3396	0.5455	NA	NA	NA	GRMZM2G471529	EntrezGene	histidine kinase 2
PZD00037.1	0	3	158982309	17		A	C	0.921947	0.103049	6.27e-13		0.960102	0.823011	0.622608	2.14639	0.848028	0.301418		0.397425	0.466514	0.00212071	-16.1632	23.1846	-188.145	0.6736	0.001	1.2251	0.43146	0.34375	0.0051	0.153	0.4686	0.124502	0.340839	0	0.166582	0.103059	0.295455	0.9333	0.7821	0	0.0917	0.0545	NA	NA	NA	GRMZM2G171650	GO	transcription factor activity
PZE-103098863	0	3	159170263	17		A	G	0.64832	-9.38079	7.53e-14		0.60573	-8.61347	0.888702	0.621398	0.736566	0.147745		0.660303	0.407131	0.000302508	-8.62673	27.9922	-225.293	0.6814	0.001	1.4081	0.43779	0.3429	0.0051	0.1504	0.4721	0.124502	0.310641	0	0.152722	0.134829	0.30083	0.9333	0.8077	0	0.0833	0.0727	NA	NA	NA	GRMZM2G082608	UniGene	Hypothetical protein LOC100275900
PZE-103099020	0	3	159378587	17		T	C	7.64e-05	52.7677	0.0541715		1.18e-06	61.703	0.0436103	7.05134	0.000239686	0.800903		0.611802	1.67e-08	0.217656	10.6213	129.45	-57.7457	0.528	0.001	-0.95511	0.21871	0.468468	0	0.2352	0.4983	0.124502	0.260291	0	0.313217	0.431402	0.4125	0.9333	0.8462	0	0.1944	0.3148	NA	NA	NA	GRMZM5G878561	GO	DNA binding, nucleus
PZE-103099066	0	3	159526813	17		A	G	1.16e-06	62.6434	1e-16	3.75242e-05	4.51e-07	60.7909	0.00122198	10.3204	1.61e-06	7.52e-05	10	0.140064	4.3e-13	0.000736261	23.8035	147.9	162.287	0.1553	0.001	-2.2191	0.19814	0.380597	0.0051	0.3956	0.4684	0.277822	0.435559	0.444422	0.381805	0.36103	0.373967	0.1667	0.3205	0.3333	0.2569	0.7636	NA	NA	NA	GRMZM2G485120	NA	NA
PZE-103107609	0	3	168525546	18		A	G	9.45e-05	-45.5875	1.41e-07		2.28e-06	-50.218	0.868154	-0.486795	0.000756023	0.0406023		0.00884138	0.00435622	0.0279891	-36.5014	-57.8826	-104.312	0.1426	0.002	-2.234	0.19775	0.438806	0.0222	0.43	0.5015	0.428028	0.499672	0.277822	0.464622	0.396669	0.421162	0.6897	0.4872	0.8333	0.367	0.2727	Metaqtl3_4	164517378	169702447	GRMZM2G086845	EntrezGene	fructokinase 1
PZE-103107953	0	3	168961638	18		T	C	4.58e-05	-96.3104	5.71e-05		1.39e-06	-99.1833	0.000515034	-17.5297	1.29e-05	0.622796		0.0449832	3.87e-06	0.271117	-82.0901	-145.917	-92.067	0	0.444	-1.9304	0.19747	0.0778443	0	0.1032	0.1025	0.124502	0.0498893	0	0.181438	0.139599	0.925	0.9333	0.9744	1	0.8991	0.9245	Metaqtl3_4	164517378	169702447	GRMZM5G882078	GO	protein kinase activity
PZE-103145047	0	3	199953486	19		T	C	2.49e-07	-61.3166	1e-16	0.00166407	7.77e-08	-61.2424	0.0803083	-5.48414	0.00014577	0.0170584	4	0.000392082	0.00103245	2.14e-06	-55.7575	-65.5715	-211.337	0.3746	0.001	-2.0825	0.19885	0.421131	0.0036	0.3143	0.5025	0.231062	0.444422	0	0.429237	0.404778	0.588843	0.8667	0.6667	0	0.6881	0.2818	NA	NA	NA	GRMZM5G886883	EntrezGene	hypothetical protein LOC100278454
PZE-103186627	0	3	230750417	20		A	G	1.04e-06	-129.218	2.65e-06	0.0140645	6.49e-06	-107.064	0.0115015	-15.9342	1.36e-07	0.659308	24	0.00198356	0.00663817	0.0979534	-213.741	-113.023	-120.808	0.0201	0.027	-1.97	0.19845	0.0569231	0	0.0636	0.0649	0	0	0	0.158035	0.1472	0.943966	1	1	1	0.9135	0.92	NA	NA	NA	GRMZM2G111533	GO	lipid metabolic process
PZE-104010434	0	4	7567350	21		T	C	0.303064	15.0154	0.0355879		0.237663	16.3998	0.842266	0.725124	0.430084	0.0230327		0.0576985	0.194238	0.360575	42.4692	-31.6612	41.8906	0.5492	0.001	1.0512	0.41978	0.480422	0.0019	0.2258	0.5008	0.237767	0.0498893	0	0.309779	0.486618	0.516736	0.1379	0.0256	1	0.8084	0.4182	NA	NA	NA	GRMZM2G012821	UniGene	Clone 286514 mRNA sequence
PZE-104013311	0	4	11576332	22		A	G	3.94e-07	64.5335	7.35e-05	0.00042635	7.99e-08	65.5001	0.13092	5.029	1.44e-05	0.787012	27	0.00123021	8.06e-06	0.00100566	55.3736	91.1598	194.084	0.2205	0.005	-2.0227	0.19753	0.25744	0	0.3442	0.4415	0.32	0.260291	0.345654	0.429237	0.297498	0.260331	0.2	0.1538	0.7778	0.3119	0.1818	NA	NA	NA	GRMZM2G113241	EntrezGene	LOC100277620
PZE-104028018	0	4	33699741	23		A	G	0.00156346	-82.7396	2.3e-07		0.000390744	-86.6447	5.81e-06	-29.3628	0.000177761	0.118674		NA	0.152739	0.0150239	NA	-68.2879	-170.128	0.0534	0.004	-2.1394	0.19832	0.0505952	0	0.0734	0.0776	0	0	0	0.10395	0.248659	0.942149	1	1	1	0.945	0.8545	Metaqtl4_2	28883076	41788861	GRMZM5G870572	Uniprot/SPTREMBL	BSD domain containing protein
PZE-104041043	0	4	55862084	24		T	C	2.83e-06	50.1469	3.32e-06	0.00127001	1.87e-05	44.4575	0.00568961	7.88976	1.76e-05	0.160154	8	8.83e-05	0.0195239	0.00586878	54.7706	46.6426	123.294	0.1351	0.015	-2.0135	0.19743	0.461078	0.0055	0.4349	0.5028	0.48	0.41138	0.197514	0.5	0.499827	0.470833	0.4	0.2895	0.8889	0.5	0.5093	NA	NA	NA	GRMZM5G864377	NA	NA
PZE-104076717	0	4	151070427	25		T	C	1.47e-06	101.931	7.81e-08	0.000268454	7.85e-06	91.1375	1.91e-06	25.374	2.53e-05	0.00773232	6	0.37695	4e-10	0.0351831	28.5357	227.404	162.365	0.0129	0.146	-2.0516	0.19776	0.0688623	0	0.1052	0.1066	0	0.184146	0	0.120157	0.200772	0.0708333	0	0.1026	0	0.0642	0.1132	NA	NA	NA	GRMZM2G377217	GO	transcription factor activity
PZE-104080388	0	4	154689801	25		T	C	2.77e-08	-84.2063	3.33e-16	0.0034028	1.2e-06	-72.3636	0.00403961	-11.1637	2e-05	0.666906	2	0.230908	0.00151383	0.0099912	-60.1656	-76.7932	-117.451	0.2035	0.001	-1.9229	0.19946	0.196429	0.0055	0.1792	0.225	0	0.0498893	0	0.327598	0.483474	0.809917	1	0.9744	1	0.7936	0.5909	NA	NA	NA	GRMZM2G102681	NA	NA
SYN8268	0	4	169212606	26		T	C	0.00328521	-51.6411	0.000931287		9.09e-06	-71.5322	0.630424	2.05336	0.0100658	0.349288		0.0170288	0.0375036	0.0189047	-65.0106	-52.1175	-157.126	0.1397	0.001	-2.0825	0.19771	0.142857	0	0.2379	0.2765	0.124502	0	0.493817	0.275684	0.248659	0.867769	0.9333	1	0.5556	0.8349	0.8545	Metaqtl4_3	166675986	173742863	GRMZM2G383210	GO	regulation of transcription, DNA-dependent, chromatin
SYN8267	0	4	169213008	26		A	G	0.00328521	-51.6411	0.000931287		9.09e-06	-71.5322	0.630424	2.05336	0.0100658	0.349288		0.0170288	0.0375036	0.0189047	-65.0106	-52.1175	-157.126	0.1397	0.001	-2.1394	0.19785	0.142857	0	0.2379	0.2765	0.124502	0	0.493817	0.275684	0.248659	0.867769	0.9333	1	0.5556	0.8349	0.8545	Metaqtl4_3	166675986	173742863	GRMZM2G383210	GO	regulation of transcription, DNA-dependent, chromatin
PZE-104110865	0	4	187035214	27		A	G	0.0450471	-40.7871	1.19e-11		0.178253	-26.444	9.93e-06	-22.3928	0.00267384	0.00125549		0.856582	0.00855793	0.00132954	-9.10794	-100.755	-179.349	0.0635	0.002	-2.2191	0.19777	0.0833333	0	0.1703	0.1818	0.0643822	0	0.345654	0.0875864	0.32	0.921488	0.9667	1	0.7778	0.9541	0.8	NA	NA	NA	GRMZM2G140047	GO	regulation of signal transduction
PZE-104131987	0	4	214509322	28		T	C	2.89e-06	50.024	0.551118	0.055174	6.1e-05	41.5353	0.000196559	10.5433	0.00057607	0.00571271	29	0.49585	0.751446	0.00911021	-9.49804	6.52682	116.739	0.0952	0.019	-2.0417	0.19752	0.443452	0	0.4419	0.4883	0.5	0.460238	0.197514	0.477739	0.486618	0.442149	0.5	0.641	0.1111	0.3945	0.4182	Metaqtl4_4	193341409	230653809	GRMZM2G000576	NA	NA
PZE-104135147	0	4	219779429	28		T	C	2.57e-05	57.0695	6.42e-08		4.33e-06	57.0061	0.130462	5.15625	5.52e-05	0.000549679		0.868502	0.8014	3.32e-05	3.48342	5.88695	182.223	0.14	0.001	-2.1044	0.19798	0.250755	0	0.2845	0.3308	0.231062	0.188424	0	0.450639	0.495859	0.291139	0.1333	0.1053	0	0.3429	0.4545	Metaqtl4_4	193341409	230653809	GRMZM2G059039	GO	binding
PZE-105016072	0	5	6993026	29		A	G	3.77e-05	48.5111	8.81e-06		7.48e-06	50.0192	0.431859	2.388	0.000283897	0.296316		0.594544	0.00163805	0.00559673	7.70579	62.244	135.893	0.1695	0.001	-2.1394	0.19828	0.44582	0	0.3843	0.4627	0.497782	0.492188	0	0.487832	0.365527	0.547009	0.4667	0.5625	1	0.422	0.7593	Metaqtl5_3	6609013	10900372	GRMZM2G553379	GO	transcription factor activity
PZE-105036244	0	5	21040795	30	30a	A	G	1.87e-06	-54.328	3.76e-13	0.0008675	1.65e-05	-47.5797	0.126787	-4.61212	0.00011775	0.0120343	42	0.000598804	0.0113093	0.000277207	-53.3744	-51.3293	-163.781	0.1848	0.001	-2.3166	0.198	0.495536	0.0018	0.4064	0.4986	0.277822	0.294559	0.444422	0.483182	0.452259	0.510331	0.8333	0.8205	0.3333	0.4083	0.3455	NA	NA	NA	GRMZM2G146041	GO	nucleic acid binding
PZE-105036265	0	5	21046039	30	30a	T	C	5.68e-06	-53.2663	3.33e-16	0.00176527	1.18e-06	-55.0271	0.332832	-2.99667	0.00051297	0.0342642	16	0.000269814	0.0127626	3.33e-05	-57.1906	-50.6103	-191.295	0.2194	0.001	-2.1909	0.19826	0.489583	0.0018	0.3913	0.5013	0.277822	0.294559	0.444422	0.483182	0.37946	0.489669	0.8333	0.8205	0.3333	0.4083	0.2545	NA	NA	NA	GRMZM2G146041	GO	nucleic acid binding
PZE-105049333	0	5	40625928	31		T	C	0.376889	11.8714	0.501682		0.112951	20.7485	0.315632	3.45989	0.842623	0.844421		0.135038	0.247849	0.457327	-30.5841	25.4967	34.609	0.5781	0.001	1.1396	0.44482	0.464174	0	0.2089	0.495	0	0.113855	0	0.39893	0.489018	0.517094	1	0.9394	0	0.2752	0.5741	Metaqtl5_4	24531081	53129229	GRMZM2G150893	GO	peroxidase activity
PZE-105056940	0	5	54992598	32		A	G	7.58e-05	-60.0755	3.69e-09		3.73e-06	-67.4429	0.182797	-5.07625	1.72e-05	0.0168258		0.0443286	1.94e-05	0.00350661	-55.3801	-88.7526	-145.889	0.4992	0.001	-1.9082	0.19944	0.293403	0.0042	0.2322	0.4637	0	0.2112	0	0.420798	0.473734	0.706311	1	0.88	0	0.699	0.6146	NA	NA	NA	AC197347.3	GO	nucleotide binding
PZE-105082200	0	5	96854141	33		A	G	4.78e-06	-62.8177	6.48e-07	0.00278581	4.83e-08	-69.5408	0.551956	-2.20312	0.000919302	0.768474	44	0.523764	0.000728682	0.00220504	19.3301	-75.6813	-159.052	0.0228	0.038	-1.8803	0.19735	0.21129	0.0019	0.2492	0.255	0.128478	0.124502	0.197514	0.350833	0.393463	0.809211	0.931	0.9333	0.8889	0.7731	0.7308	NA	NA	NA	GRMZM2G118939	EntrezGene	BRASSINOSTEROID INSENSITIVE 1-associated receptor kinase 1
PZE-105082252	0	5	97197585	33		T	C	2.88e-06	-62.1063	2.45e-05	0.00283492	2.96e-07	-64.8682	0.146503	-5.11029	0.000433292	0.737398	45	0.178234	6.92e-06	0.00479181	26.6313	-101.761	-151.564	0	0.842	-1.5066	0.19456	0.211078	0.0018	0.3194	0.3136	0.328185	0.300541	0.197514	0.327598	0.37946	0.789583	0.7931	0.8158	0.8889	0.7936	0.7455	NA	NA	NA	AC194591.2	GO	vasopressin receptor activity
PZE-105082431	0	5	97599615	33		G	C	4.59e-07	-58.2299	3.5e-05	0.00562208	5.98e-08	-60.922	0.193285	-4.07936	4.12e-06	0.887263	58	0.0992944	3.58e-05	0.0366227	-29.0544	-82.5229	-97.6022	0.3019	0.001	-2.1158	0.19819	0.417702	0.0019	0.3496	0.5007	0.393463	0.297498	0	0.497822	0.486618	0.587336	0.7308	0.8182	0	0.533	0.5818	NA	NA	NA	GRMZM2G401463	EntrezGene	hypothetical protein LOC100383167
PZE-105082504	0	5	97741208	33		A	G	1.25e-06	-63.2913	3.95e-10	0.00437807	1.79e-07	-67.0879	0.162337	-5.08468	2.85e-05	0.53181	17	0.251308	3.63e-07	0.0215437	-37.2626	-101.852	-114.994	0.5072	0.001	-1.8	0.19976	0.29717	0.002	0.2302	0.4671	0.0666195	0.0996665	0	0.46158	0.476758	0.699561	0.9655	0.9474	0	0.6386	0.6078	NA	NA	NA	GRMZM2G132358	UniGene	Full-length cDNA clone ZM_BFb0217H17
PZE-105082534	0	5	97866200	33		A	G	1.14e-05	49.2471	3.56e-05		2.85e-06	50.1468	0.333153	2.82417	1.82e-05	0.183509		0.897138	5.08e-06	0.0909979	1.82308	90.7537	76.9281	0.2096	0.002	-2.1644	0.19823	0.467066	0	0.3917	0.4956	0.391142	0.497035	0	0.498951	0.493817	0.506224	0.2667	0.4615	1	0.5229	0.5556	NA	NA	NA	GRMZM2G018962	Uniprot/SPTREMBL	Exostosin-like
PZE-105082535	0	5	97866225	33		T	C	7.83e-07	-57.0277	1.1e-07	0.00268718	5.83e-07	-56.2582	0.0421491	-6.29449	5.38e-06	0.978952	57	0.37056	1.68e-07	0.0166029	-15.4016	-101.273	-110.524	0.2935	0.001	-2.1775	0.19811	0.384731	0.0018	0.3538	0.5008	0.391142	0.326068	0	0.486354	0.495859	0.605372	0.7333	0.7949	0	0.5826	0.5455	NA	NA	NA	GRMZM2G018962	Uniprot/SPTREMBL	Exostosin-like
PZE-105082545	0	5	97872011	33		A	G	1.28e-07	-64.7209	5.43e-12	0.00309484	3.41e-08	-66.0391	0.138031	-4.9437	1.52e-05	0.863067	21	0.0777952	3.97e-08	0.00707111	-43.2913	-105.391	-124.62	0.5031	0.001	-1.7467	0.20008	0.335821	0.0018	0.2365	0.4759	0.0643822	0.0996665	0	0.475756	0.495859	0.670124	0.9667	0.9474	0	0.6101	0.5455	NA	NA	NA	GRMZM2G018962	Uniprot/SPTREMBL	Exostosin-like
PZE-105082696	0	5	98224004	33		T	C	3.56e-05	45.8199	4.9e-05		5.49e-06	48.1722	0.405011	2.42227	6.17e-05	0.116016		0.897138	1.11e-05	0.0909979	1.82308	87.0423	76.9281	0.2095	0.004	-2.2988	0.19797	0.467066	0	0.3916	0.4953	0.391142	0.497035	0	0.498454	0.493817	0.508333	0.2667	0.4615	1	0.5278	0.5556	NA	NA	NA	GRMZM2G134393	Uniprot/SPTREMBL	Clone 94160 mRNA sequence
SYN10842	0	5	173161573	34		A	C	0.00287001	42.3066	6.56e-06		0.0155598	33.1405	3.35e-06	16.2328	0.0551534	0.552355		0.0813928	0.00489009	0.224447	40.7958	66.0891	59.2558	0.0411	0.017	-2.0417	0.1974	0.231629	0.0036	0.3107	0.324	0.237767	0.0555641	0.444422	0.348199	0.404778	0.201327	0.1379	0.0286	0.3333	0.2245	0.2818	NA	NA	NA	GRMZM2G149865	GO	methyltransferase activity
PZE-105123692	0	5	180438569	34		T	C	0.000357413	47.1954	4.44e-16		9.42e-06	53.0855	0.913447	0.357226	0.00308835	0.0485901		0.657167	0.00369537	0.0021524	8.74628	62.2691	139.454	0.2567	0.001	-2.1158	0.1985	0.33631	0.0055	0.2956	0.3977	0.18	0.355063	0	0.451328	0.433898	0.359504	0.1	0.2308	0	0.344	0.6818	NA	NA	NA	GRMZM2G029922	EntrezGene	hypothetical protein LOC100384666
PZE-105130917	0	5	187848427	34		T	C	4.93e-06	-61.7859	4.1e-13	0.0388162	3.4e-08	-72.0432	0.338438	-3.38531	0.000452332	0.19695	41	0.949606	0.00178612	0.0012779	-1.42312	-74.874	-144.485	0.1466	0.001	-2.1775	0.19812	0.231343	0.0037	0.2319	0.2717	0.0643822	0.294559	0	0.263328	0.491602	0.798755	0.9667	0.8205	1	0.844	0.5648	Metaqtl5_6	183522165	195565770	GRMZM2G159918	GO	metabolic process, transferase activity, transferring hexosyl groups
PZE-106031708	0	6	74070890	35		T	C	4.57e-07	101.1	6.05e-12	0.00318399	3.6e-05	81.1814	0.00390809	15.7327	0.000104477	0.0603939	47	0.518499	0.000299971	0.00146145	-45.7471	137.139	194.42	0.086	0.001	-2.1044	0.19877	0.0714286	0	0.0982	0.1074	0	0	0	0.151554	0.32	0.0826446	0	0	0	0.0826	0.2	Metaqtl6_1	31316719	80823770	GRMZM2G047204	GO	homoiothermy, ice binding, response to freezing
PZE-106032161	0	6	74959244	35		A	G	2.01e-06	58.2112	1.11e-16	0.0166419	7.65e-08	63.0718	0.709071	1.19158	1.66e-05	0.241054	63	0.16519	1.37e-06	0.00523596	23.3348	95.8401	132.41	0.3352	0.001	-2.1518	0.19835	0.427245	0	0.3333	0.5014	0.191259	0.394476	0.21875	0.444422	0.345654	0.418103	0.1071	0.2703	0.875	0.3333	0.7778	Metaqtl6_1	31316719	80823770	GRMZM2G005499	GO	transmembrane transport
SYN38078	0	6	158225752	36		A	C	4.43e-06	-62.353	5.16e-06	0.00386621	2.04e-07	-65.9778	0.658584	-1.57983	0.00184896	0.522684	7	0.0145809	1.46e-05	0.0234421	-62.5375	-88.5496	-131.112	0.1653	0.001	-2.0044	0.19899	0.226866	0	0.1976	0.2368	0.0643822	0.0498893	0	0.473688	0.36103	0.764463	0.9667	0.9744	1	0.6147	0.7636	Metaqtl6_3	156256856	159363337	GRMZM2G074792	GO	zinc ion binding
SYN18500	0	7	4543491	37		T	G	6.38e-07	-67.4824	2.66e-05	0.00805754	1.19e-06	-64.3388	0.0799856	-6.21947	2.95e-05	0.885001	23	0.00214007	1.23e-05	0.0176449	-51.7762	-105.391	-133.775	0	0.562	-1.5735	0.19505	0.209821	0.0109	0.3093	0.3043	0.32	0.184146	0.345654	0.275684	0.36103	0.822314	0.8	0.8974	0.7778	0.8349	0.7636	NA	NA	NA	GRMZM2G480002	UniGene	TSA: Zea mays contig14381, mRNA sequence
PZE-107051602	0	7	101259886	38		T	C	3.11e-06	-69.741	0.00047299	0.000115932	6.08e-05	-57.5445	0.000264579	-12.9819	0.000428742	0.161816	60	0.981641	4.61e-06	0.00808342	0.483309	-116.987	-154.733	0.0121	0.684	-1.591	0.19516	0.176282	0	0.2902	0.2937	0.18	0.250923	0.444422	0.267302	0.249085	0.153509	0.1	0.1471	0.3333	0.1589	0.1458	NA	NA	NA	GRMZM2G108546	GO	zinc ion binding
SYN1093	0	7	150040745	39		T	C	0.839838	-2.0701	0.437801		0.469988	-10.7082	0.968016	-0.139117	0.22616	0.512032		0.629958	0.297646	0.55223	-16.7961	23.2439	43.6675	0.6127	0.001	2.467	0.50837	0.405455	0.0067	0.1842	0.4757	0	0.0328422	0	0.456723	0.391142	0.580402	1	0.9833	0	0.3529	0.7333	NA	NA	NA	GRMZM2G313643	GO	protein serine/threonine kinase activity, protein amino acid phosphorylation
SYN3222	0	7	150274887	39		T	C	0.77046	6.11616	0.0555575		0.873376	2.40432	0.986162	-0.0692517	0.0836429	0.527694		0.95109	0.0236773	0.532991	1.98026	46.5833	57.9444	0.7175	0.001	2.467	0.48847	0.310241	0	0.1254	0.4441	0	0.0498893	0	0.482215	0.0701501	0.684874	1	0.9744	0	0.4057	0.9636	NA	NA	NA	GRMZM2G107142	EntrezGene	PHI-1
SYN18613	0	7	150876445	39		A	G	0.563962	8.01076	0.932475		0.516061	9.29531	0.635609	1.78282	0.0979133	0.574773		0.168721	0.241322	0.612803	-35.5942	26.2029	27.8074	0.6743	0.001	3.0965	0.48699	0.399399	0	0.154	0.4727	0	0.0498893	0	0.411548	0.277822	0.60251	1	0.9744	0	0.2897	0.8333	NA	NA	NA	GRMZM2G038449	UniGene	Transcribed locus
PZE-107095331	0	7	150888738	39		T	C	0.563962	8.01076	0.932475		0.516061	9.29531	0.635609	1.78282	0.0979133	0.574773		0.168721	0.241322	0.612803	-35.5942	26.2029	27.8074	0.6743	0.001	2.7439	0.48998	0.399399	0	0.154	0.4727	0	0.0498893	0	0.411548	0.277822	0.60251	1	0.9744	0	0.2897	0.8333	NA	NA	NA	GRMZM2G163045	UniGene	TSA: Zea mays contig22529, mRNA sequence
SYN18617	0	7	150889017	39		T	C	0.405913	-11.7595	0.315303		0.682713	-5.6847	0.919981	-0.367028	0.0859235	0.984815		0.382709	0.179356	0.733924	21.4572	-30.7054	16.5433	0.6154	0.001	1.4668	0.43699	0.43994	0	0.1874	0.4872	0.0643822	0.0498893	0	0.384127	0.401254	0.441667	0.0333	0.0256	1	0.7407	0.2778	NA	NA	NA	GRMZM2G163095	RefSeq_dna	hypothetical protein LOC100384744 (LOC100384744), mRNA
SYN34642	0	7	174326263	40		T	G	0.000917597	60.7564	8.65e-12		8.42e-06	75.4108	0.287233	-4.97985	0.00216557	0.311554		0.00048047	0.346209	0.000358519	140.121	29.9742	178.489	0.1903	0.001	-1.8669	0.19982	0.122024	0	0.135	0.1667	0	0	0	0.195956	0.452259	0.128099	0	0	0	0.1101	0.3455	NA	NA	NA	GRMZM2G041527	GO	tRNA 5'-leader removal
PZE-108027099	0	8	27799514	41		T	C	1.17e-05	-61.2105	1e-16		3.89e-06	-61.4878	0.0918922	-5.99119	0.000825675	0.727908		0.000566303	0.00211399	0.00625047	-58.7579	-66.4914	-181.991	0.2415	0.001	-2.0933	0.19862	0.434629	0	0.3817	0.5032	0.185417	0.485139	0.493817	0.46875	0.193769	0.427861	0.8966	0.5862	0.5556	0.375	0.1087	NA	NA	NA	GRMZM5G875732	GO	oxydation reduction, electron carrier activity
PZE-108034442	1	8	43288740	42		T	G	2.61e-07	-66.9833	5.88e-15	0.0239819	3.45e-08	-67.2405	0.0264778	-7.57348	0.00021791	0.0267564	NA	0.00209045	0.0170843	0.000141593	-55.0484	-56.5925	-177.31	0.3676	0.001	-1.8736	0.19987	0.434328	0.0036	0.3177	0.5024	0.18	0.260291	0.345654	0.335262	0.404778	0.417012	0.9	0.8462	0.2222	0.213	0.2818	NA	NA	NA	GRMZM2G061052	GO	transcription regulator activity
PZE-108034443	1	8	43288844	42		T	C	1.51e-07	68.0482	1.44e-15	0.0194025	1.79e-08	68.4463	0.027366	7.54271	0.000142989	0.015377	NA	0.00209045	0.0170843	6.64e-05	55.0484	56.5925	181.715	0.3689	0.001	-1.8669	0.19946	0.434132	0	0.317	0.5024	0.18	0.260291	0.345654	0.335262	0.401254	0.583333	0.1	0.1538	0.7778	0.787	0.7222	NA	NA	NA	GRMZM2G061052	GO	transcription regulator activity
PZE-108034444	1	8	43288865	42		C	G	2.52e-07	-67.1409	6.55e-15	0.0246261	3.76e-08	-67.1976	0.0279075	-7.51379	0.000225311	0.0250798	NA	0.00209045	0.0180976	0.000141593	-55.0484	-56.315	-177.31	0.3676	0.001	-1.8232	0.19989	0.435629	0.0036	0.3177	0.5024	0.18	0.260291	0.345654	0.335262	0.404778	0.417012	0.9	0.8462	0.2222	0.213	0.2818	NA	NA	NA	GRMZM2G061052	GO	transcription regulator activity
PZE-108034450	1	8	43292615	42		A	T	2.87e-06	-60.7005	1e-13	0.0281312	4.55e-07	-61.124	0.0333484	-7.17109	0.000873146	0.0589143	NA	0.00209045	0.0207754	0.00144796	-55.0484	-54.3471	-151.308	0.3592	0.001	-1.8736	0.19954	0.437126	0	0.322	0.5025	0.18	0.260291	0.345654	0.343424	0.417013	0.423237	0.9	0.8462	0.2222	0.2202	0.2963	NA	NA	NA	GRMZM2G144739	GO	phosphotransferase activity, alcohol group as acceptor
PZE-108034451	1	8	43297819	42		A	G	3.95e-07	65.9929	1.78e-15	0.0134006	6.29e-08	66.1463	0.0284457	7.48632	0.000228828	0.0121306	NA	0.00209045	0.0170843	0.000197419	55.0484	56.5925	172.595	0.3689	0.001	-1.8232	0.2	0.431138	0	0.317	0.5024	0.18	0.260291	0.345654	0.335262	0.401254	0.583333	0.1	0.1538	0.7778	0.787	0.7222	NA	NA	NA	GRMZM2G144739	GO	phosphotransferase activity, alcohol group as acceptor
PZE-108034489	1	8	43335544	42	42a	T	C	9.25e-07	62.3397	7.55e-15	0.0128248	1.07e-07	62.9407	0.0245584	7.49	0.000227743	0.0199246	55	0.000748466	0.019634	0.000197419	56.5852	54.6246	172.595	0.316	0.001	-2.0321	0.1988	0.423881	0	0.3431	0.5016	0.231062	0.326068	0.345654	0.343424	0.401254	0.593361	0.1333	0.2051	0.7778	0.7798	0.7222	NA	NA	NA	GRMZM2G144739	GO	phosphotransferase activity, alcohol group as acceptor
PZE-108034485	1	8	43337037	42	42a	T	G	6.49e-07	-64.993	7.33e-15	0.0169441	1.16e-07	-64.9818	0.0275697	-7.51541	0.000335087	0.0216622	NA	0.00209045	0.0170843	0.000400942	-55.0484	-56.5925	-167.765	0.3676	0.001	-1.8057	0.20002	0.431343	0.0036	0.3177	0.5024	0.18	0.260291	0.345654	0.335262	0.404778	0.417012	0.9	0.8462	0.2222	0.213	0.2818	NA	NA	NA	GRMZM2G144739	GO	phosphotransferase activity, alcohol group as acceptor
PZE-108034556	1	8	43635141	42	42a	A	T	1.91e-06	65.043	1.75e-14	0.0136363	2.76e-07	65.0465	0.0189905	8.26135	0.000378256	0.00415092	54	0.0314536	0.012738	0.000417347	38.4786	60.2097	174.358	0.3763	0.001	-1.7568	0.20035	0.450156	0.0039	0.3134	0.5024	0.128478	0.260291	0.345654	0.346874	0.42309	0.564935	0.069	0.1538	0.7778	0.7767	0.6961	NA	NA	NA	GRMZM2G138029	NA	NA
PZE-108034606	1	8	43847433	42	42a	T	C	9.27e-07	63.4154	2e-15	0.0139432	9.21e-08	64.4899	0.0391831	7.00625	0.00029989	0.0188957	69	0.00209045	0.019634	0.000197419	55.0484	54.6246	172.595	0.3656	0.001	-1.8353	0.19965	0.432836	0	0.3187	0.5024	0.18	0.260291	0.345654	0.343424	0.401254	0.580913	0.1	0.1538	0.7778	0.7798	0.7222	NA	NA	NA	GRMZM2G138029	NA	NA
PZE-108034607	1	8	43847472	42	42a	T	C	9.27e-07	63.4154	2e-15	0.0139432	9.21e-08	64.4899	0.0391831	7.00625	0.00029989	0.0188957	53	0.00209045	0.019634	0.000197419	55.0484	54.6246	172.595	0.3656	0.001	-1.7517	0.19987	0.432836	0	0.3187	0.5024	0.18	0.260291	0.345654	0.343424	0.401254	0.580913	0.1	0.1538	0.7778	0.7798	0.7222	NA	NA	NA	GRMZM2G138029	NA	NA
PZA03381.1	1	8	43847629	42	42a	T	C	2.61e-06	61.6468	3.79e-14	0.0403721	4.65e-07	62.0975	0.0483584	6.75824	0.000861776	0.0469353	51	0.00209045	0.0170843	0.00082514	55.0484	56.5925	159.828	0.3658	0.001	-1.894	0.19965	0.434132	0.0037	0.3186	0.5024	0.18	0.260291	0.345654	0.335262	0.409262	0.58125	0.1	0.1538	0.7778	0.787	0.713	NA	NA	NA	GRMZM2G138029	NA	NA
PZE-108034619	1	8	44012573	42	42a	A	G	3.42e-07	66.273	2.66e-15	0.0115707	4.74e-08	66.4273	0.0276313	7.53985	0.000187412	0.00992942	52	0.00209045	0.0170843	0.00019675	55.0484	56.5925	174.159	0.367	0.001	-1.8414	0.19976	0.432432	0	0.318	0.5024	0.18	0.260291	0.345654	0.335262	0.405822	0.58159	0.1	0.1538	0.7778	0.787	0.717	NA	NA	NA	GRMZM2G099231	GO	nucleic acid binding
PZE-108034643	1	8	44101898	42	42a	A	G	8.36e-07	63.8592	2.55e-15	0.0133537	8.98e-08	65.0882	0.038699	7.03309	0.00027464	0.0127751	70	0.00228128	0.0174255	0.000197419	54.8916	56.172	172.595	0.3678	0.001	-1.8173	0.19972	0.429641	0.0018	0.3176	0.5024	0.18	0.260291	0.345654	0.338233	0.401254	0.582988	0.1	0.1538	0.7778	0.7844	0.7222	NA	NA	NA	GRMZM2G124718	GO	NAD+ ADP-ribosyltransferase activity
PZE-108034651	1	8	44152626	42	42a	A	T	3.95e-07	65.9929	1.78e-15	0.0134006	6.29e-08	66.1463	0.0284457	7.48632	0.000228828	0.0121306	NA	0.00209045	0.0170843	0.000197419	55.0484	56.5925	172.595	0.3689	0.001	-1.8173	0.20008	0.431138	0	0.317	0.5024	0.18	0.260291	0.345654	0.335262	0.401254	0.583333	0.1	0.1538	0.7778	0.787	0.7222	NA	NA	NA	GRMZM2G700476	NA	NA
PZE-108034741	1	8	44360627	42	42a	A	G	5.16e-07	67.7199	3.33e-16	0.0106291	1.75e-07	66.2969	0.0333739	7.48595	0.000255848	0.0063802	NA	0.00199968	0.0227859	8.56e-05	55.5393	55.4712	191.747	0.4309	0.001	-1.8232	0.19976	0.421212	0	0.2844	0.4998	0.185417	0.260291	0.21875	0.326657	0.370256	0.597458	0.1034	0.1538	0.875	0.7944	0.7547	NA	NA	NA	GRMZM2G117401	GO	microtubule motor activity, ATP binding
PZE-108034742	1	8	44360682	42	42a	T	C	2.18e-07	-65.9741	8.26e-14	0.00353538	2.07e-08	-66.7846	0.00739429	-8.87972	1.64e-05	0.00155724	15	0.0728462	0.00670403	0.000113934	-34.1658	-60.3445	-169.181	0.344	0.001	-1.8871	0.19946	0.480363	0	0.3289	0.5014	0.124502	0.260291	0.345654	0.388797	0.459955	0.464135	0.9333	0.8462	0.2222	0.2642	0.3585	NA	NA	NA	GRMZM2G117401	GO	microtubule motor activity, ATP binding
PZE-108034764	1	8	44384639	42	42a	T	G	6.49e-07	64.993	7.33e-15	0.0169441	1.16e-07	64.9818	0.0275697	7.51541	0.000335087	0.0216622	NA	0.00209045	0.0170843	0.000400942	55.0484	56.5925	167.765	0.3676	0.001	-1.8173	0.20021	0.431343	0.0036	0.3177	0.5024	0.18	0.260291	0.345654	0.335262	0.404778	0.582988	0.1	0.1538	0.7778	0.787	0.7182	NA	NA	NA	GRMZM2G117401	GO	microtubule motor activity, ATP binding
PZE-108034768	1	8	44393355	42	42a	T	G	6.49e-07	64.993	7.33e-15	0.0169441	1.16e-07	64.9818	0.0275697	7.51541	0.000335087	0.0216622	NA	0.00209045	0.0170843	0.000400942	55.0484	56.5925	167.765	0.3676	0.001	-1.8232	0.19979	0.431343	0.0036	0.3177	0.5024	0.18	0.260291	0.345654	0.335262	0.404778	0.582988	0.1	0.1538	0.7778	0.787	0.7182	NA	NA	NA	GRMZM2G117401	GO	microtubule motor activity, ATP binding
PZE-108034774	1	8	44401700	42	42a	A	G	3.92e-07	65.2247	3.48e-13	0.00370389	3.46e-08	65.6032	0.00839829	8.71357	2.31e-05	0.0028608	14	0.0728462	0.00694342	0.000200178	34.1658	60.1651	166.653	0.3473	0.001	-2.0227	0.19912	0.476119	0.0036	0.3273	0.5015	0.18	0.260291	0.345654	0.384127	0.457659	0.541494	0.0667	0.1538	0.7778	0.7407	0.6455	NA	NA	NA	GRMZM2G117401	GO	microtubule motor activity, ATP binding
PZE-108034788	1	8	44407414	42	42a	T	C	3.95e-07	65.9929	1.78e-15	0.0134006	6.29e-08	66.1463	0.0284457	7.48632	0.000228828	0.0121306	NA	0.00209045	0.0170843	0.000197419	55.0484	56.5925	172.595	0.3689	0.001	-1.7943	0.19989	0.431138	0	0.317	0.5024	0.18	0.260291	0.345654	0.335262	0.401254	0.583333	0.1	0.1538	0.7778	0.787	0.7222	NA	NA	NA	GRMZM2G117401	GO	microtubule motor activity, ATP binding
PZE-108034792	1	8	44410373	42	42a	A	T	6.49e-07	-64.993	7.33e-15	0.0169441	1.16e-07	-64.9818	0.0275697	-7.51541	0.000335087	0.0216622	NA	0.00209045	0.0170843	0.000400942	-55.0484	-56.5925	-167.765	0.3676	0.001	-1.8353	0.19997	0.431343	0.0036	0.3177	0.5024	0.18	0.260291	0.345654	0.335262	0.404778	0.417012	0.9	0.8462	0.2222	0.213	0.2818	NA	NA	NA	GRMZM2G117401	GO	microtubule motor activity, ATP binding
PZE-108034793	1	8	44410461	42	42a	T	G	6.4e-07	65.1077	7.99e-15	0.0174225	1.25e-07	64.9467	0.0290714	7.45516	0.000355085	0.0200811	NA	0.00209045	0.0180976	0.000400942	55.0484	56.315	167.765	0.3676	0.001	-1.7568	0.20014	0.432635	0.0036	0.3177	0.5024	0.18	0.260291	0.345654	0.335262	0.404778	0.582988	0.1	0.1538	0.7778	0.787	0.7182	NA	NA	NA	GRMZM2G117401	GO	microtubule motor activity, ATP binding
PZE-108034809	1	8	44465070	42	42a	A	G	2e-06	-66.6124	3.38e-13	0.0107356	3.33e-08	-71.4085	0.111302	-5.97018	0.000111086	0.00400731	50	0.0788683	0.00874035	0.000612241	-31.4741	-66.1622	-176.172	0.3822	0.001	-1.9155	0.19953	0.417219	0.0498	0.3087	0.4998	0.18	0.360714	0.21875	0.35955	0.3942	0.40411	0.92	0.7639	0.125	0.235	0.27	NA	NA	NA	GRMZM2G117401	GO	microtubule motor activity, ATP binding
PZE-108034822	1	8	44526887	42	42a	T	C	1.33e-07	-70.6074	1e-16	0.00757872	1.8e-08	-70.6807	0.0416401	-7.32129	0.000242495	0.00160764	NA	0.00334142	0.0106217	1.75e-05	-60.2748	-60.4582	-201.617	0.4241	0.001	-0.4929	0.24772	0.438066	0.0275	0.2892	0.5022	0.18	0.163308	0.345654	0.332148	0.370256	0.420168	0.9	0.9103	0.2222	0.2103	0.2453	NA	NA	NA	GRMZM2G012601	GO	cysteine-type peptidase activity
PZE-108034832	1	8	44551786	42	42a	T	C	3.92e-07	-65.2247	3.48e-13	0.00370384	3.46e-08	-65.6032	0.00839829	-8.71357	2.31e-05	0.0028608	12	0.0728462	0.00694342	0.000200178	-34.1658	-60.1651	-166.653	0.3473	0.001	-1.8114	0.19941	0.476119	0.0036	0.3273	0.5015	0.18	0.260291	0.345654	0.384127	0.457659	0.458506	0.9333	0.8462	0.2222	0.2593	0.3545	NA	NA	NA	GRMZM2G012601	GO	cysteine-type peptidase activity
PZE-108034833	1	8	44551961	42	42a	A	C	5.82e-07	-64.2511	1.4e-14	0.016934	1.18e-07	-64.0867	0.0370355	-7.02991	0.00041796	0.0346434	NA	0.00209045	0.0180976	0.000521996	-55.0484	-56.315	-165.263	0.3676	0.001	-1.7888	0.19976	0.433934	0.0036	0.3177	0.5024	0.18	0.260291	0.345654	0.335262	0.404778	0.417012	0.9	0.8462	0.2222	0.213	0.2818	NA	NA	NA	GRMZM2G012601	GO	cysteine-type peptidase activity
PZB00041.4	1	8	44554252	42	42a	A	G	1.05e-06	-63.7199	8.22e-15	0.0157037	9.88e-08	-64.8269	0.0423545	-6.93879	0.000398006	0.0184383	NA	0.00278135	0.019634	0.000444484	-53.7458	-54.6246	-164.357	0.3607	0.001	-1.7943	0.19973	0.427711	0	0.3212	0.5024	0.18	0.271782	0.345654	0.343424	0.401254	0.414226	0.9	0.8378	0.2222	0.2202	0.2778	NA	NA	NA	GRMZM2G012601	GO	cysteine-type peptidase activity
PZB00041.2	1	8	44554499	42	42a	T	C	9.27e-07	-63.4154	2e-15	0.0139432	9.21e-08	-64.4899	0.0391831	-7.00625	0.00029989	0.0188957	NA	0.00209045	0.019634	0.000197419	-55.0484	-54.6246	-172.595	0.3656	0.001	-1.854	0.19958	0.432836	0	0.3187	0.5024	0.18	0.260291	0.345654	0.343424	0.401254	0.419087	0.9	0.8462	0.2222	0.2202	0.2778	NA	NA	NA	GRMZM2G012601	GO	cysteine-type peptidase activity
PZE-108034882	1	8	44681460	42	42a	T	C	1.37e-06	68.4395	5.61e-10	0.00538349	7.59e-08	69.6968	0.0302294	7.82582	0.00027653	0.0129903	71	0.0358714	0.0410398	0.000747897	40.2544	49.9127	163.838	0.3102	0.001	-1.9537	0.199	0.403909	0.0319	0.3465	0.5024	0.18	0.3648	0.345654	0.345098	0.431402	0.613636	0.0962	0.24	0.7778	0.7783	0.6852	NA	NA	NA	GRMZM2G012601	GO	cysteine-type peptidase activity
PZE-108038898	1	8	45257673	42	42a	T	C	2.02e-06	-61.9546	1.47e-14	0.0233116	2.48e-07	-62.7947	0.0480649	-6.73901	0.000557872	0.0234204	NA	0.00209045	0.034836	0.000400942	-55.0484	-49.676	-167.765	0.3676	0.001	-1.7672	0.20017	0.431343	0.0036	0.3177	0.5024	0.18	0.260291	0.345654	0.335262	0.404778	0.417012	0.9	0.8462	0.2222	0.213	0.2818	NA	NA	NA	GRMZM2G142870	GO	ATPase activity, coupled to transmembrane movement of substances
PZA00417.3	1	8	45262014	42	42a	T	C	6.49e-07	-64.993	7.33e-15	0.0169441	1.16e-07	-64.9818	0.0275697	-7.51541	0.000335087	0.0216622	NA	0.00209045	0.0170843	0.000400942	-55.0484	-56.5925	-167.765	0.3676	0.001	-1.7568	0.19986	0.431343	0.0036	0.3177	0.5024	0.18	0.260291	0.345654	0.335262	0.404778	0.417012	0.9	0.8462	0.2222	0.213	0.2818	NA	NA	NA	GRMZM2G142870	GO	ATPase activity, coupled to transmembrane movement of substances
PZA00417.2	1	8	45262229	42	42a	A	C	3.92e-07	65.2247	3.48e-13	0.00370389	3.46e-08	65.6032	0.00839829	8.71357	2.31e-05	0.0028608	13	0.0728462	0.00694342	0.000200178	34.1658	60.1651	166.653	0.3473	0.001	-1.9229	0.19952	0.476119	0.0036	0.3273	0.5015	0.18	0.260291	0.345654	0.384127	0.457659	0.541494	0.0667	0.1538	0.7778	0.7407	0.6455	NA	NA	NA	GRMZM2G142870	GO	ATPase activity, coupled to transmembrane movement of substances
PZE-108038904	1	8	45262289	42	42a	A	G	6.49e-07	64.993	7.33e-15	0.0169441	1.16e-07	64.9818	0.0275697	7.51541	0.000335087	0.0216622	NA	0.00209045	0.0170843	0.000400942	55.0484	56.5925	167.765	0.3676	0.001	-1.7725	0.20015	0.431343	0.0036	0.3177	0.5024	0.18	0.260291	0.345654	0.335262	0.404778	0.582988	0.1	0.1538	0.7778	0.787	0.7182	NA	NA	NA	GRMZM2G142870	GO	ATPase activity, coupled to transmembrane movement of substances
PZE-108038909	1	8	45264406	42	42a	A	G	3.95e-07	65.9929	1.78e-15	0.0134006	6.29e-08	66.1463	0.0284457	7.48632	0.000228828	0.0121306	NA	0.00209045	0.0170843	0.000197419	55.0484	56.5925	172.595	0.3689	0.001	-1.8173	0.19982	0.431138	0	0.317	0.5024	0.18	0.260291	0.345654	0.335262	0.401254	0.583333	0.1	0.1538	0.7778	0.787	0.7222	NA	NA	NA	GRMZM2G142870	GO	ATPase activity, coupled to transmembrane movement of substances
PZE-108038916	1	8	45265894	42	42a	T	C	3.95e-07	65.9929	1.78e-15	0.0134006	6.29e-08	66.1463	0.0284457	7.48632	0.000228828	0.0121306	NA	0.00209045	0.0170843	0.000197419	55.0484	56.5925	172.595	0.3689	0.001	-1.7517	0.19974	0.431138	0	0.317	0.5024	0.18	0.260291	0.345654	0.335262	0.401254	0.583333	0.1	0.1538	0.7778	0.787	0.7222	NA	NA	NA	GRMZM2G142870	GO	ATPase activity, coupled to transmembrane movement of substances
PZE-108038919	1	8	45266752	42	42a	A	G	6.49e-07	-64.993	7.33e-15	0.0169441	1.16e-07	-64.9818	0.0275697	-7.51541	0.000335087	0.0216622	NA	0.00209045	0.0170843	0.000400942	-55.0484	-56.5925	-167.765	0.3676	0.001	-1.8292	0.19964	0.431343	0.0036	0.3177	0.5024	0.18	0.260291	0.345654	0.335262	0.404778	0.417012	0.9	0.8462	0.2222	0.213	0.2818	NA	NA	NA	GRMZM2G142870	GO	ATPase activity, coupled to transmembrane movement of substances
PZE-108038931	1	8	45270084	42	42a	T	C	9.38e-08	-70.2554	8.99e-15	0.0233564	7.94e-09	-70.7373	0.0303597	-7.45067	0.000158958	0.0307071	NA	0.00209045	0.0249413	0.000141593	-55.0484	-53.8199	-177.31	0.3711	0.001	-1.8057	0.19995	0.432635	0.0036	0.3159	0.5023	0.18	0.260291	0.345654	0.326657	0.404778	0.414583	0.9	0.8462	0.2222	0.2056	0.2818	NA	NA	NA	GRMZM2G142870	GO	ATPase activity, coupled to transmembrane movement of substances
PZE-108038940	1	8	45272148	42	42a	A	C	4.07e-07	64.2635	2.55e-15	0.0192166	2.93e-08	65.5725	0.0454253	6.71954	0.00026297	0.0407541	NA	0.00209045	0.0192794	9.05e-05	55.0484	55.007	179.203	0.3647	0.001	-1.8114	0.19972	0.438438	0	0.3192	0.5024	0.18	0.260291	0.345654	0.345654	0.401254	0.579167	0.1	0.1538	0.7778	0.7778	0.7222	NA	NA	NA	GRMZM2G142870	GO	ATPase activity, coupled to transmembrane movement of substances
PZE-108038941	1	8	45272245	42	42a	T	C	9.4e-07	-64.5049	5.88e-15	0.0390184	1.5e-07	-64.5611	0.0238288	-7.74507	0.000494986	0.0180668	56	0.00662515	0.0170843	0.000141593	-49.9463	-56.5925	-177.31	0.3829	0.001	-1.7319	0.20053	0.437313	0.0036	0.31	0.5024	0.18	0.22353	0.345654	0.335262	0.404778	0.421162	0.9	0.8718	0.2222	0.213	0.2818	NA	NA	NA	GRMZM2G142870	GO	ATPase activity, coupled to transmembrane movement of substances
PZE-108039047	1	8	45593164	42		T	C	0.0028283	44.1822	4.77e-11		0.000159519	52.2629	0.209868	4.85351	0.0528934	0.0181318		0.0175613	0.686391	0.000330884	43.0685	12.2588	166.973	0.5863	0.001	0.57321	0.37952	0.378378	0	0.2049	0.4952	0.18	0.22353	0	0.210135	0.417013	0.627615	0.0714	0.1282	1	0.8807	0.7037	NA	NA	NA	GRMZM2G479378	NA	NA
PZE-108039060	1	8	45673987	42		A	G	0.0013139	-48.4333	2.53e-11		0.000104946	-54.8998	0.149057	-5.62702	0.0424742	0.00863685		0.0182315	0.645083	0.000330884	-42.6422	-14.3652	-166.973	0.5951	0.001	0.78467	0.40215	0.38024	0	0.2004	0.495	0.18	0.22353	0	0.197514	0.417013	0.375	0.9333	0.8718	0	0.1111	0.2963	NA	NA	NA	GRMZM2G479378	NA	NA
PZE-108039075	1	8	45768991	42		T	C	0.00108776	-49.3853	6.74e-11		7.78e-05	-55.9101	0.139594	-5.75817	0.043179	0.0195675		0.0182315	0.645083	0.000236655	-42.6422	-14.3652	-171.821	0.5941	0.001	0.83165	0.40274	0.383582	0.0036	0.201	0.4951	0.18	0.22353	0	0.197514	0.42	0.375519	0.9333	0.8718	0	0.1111	0.3	NA	NA	NA	GRMZM2G077259	EntrezGene	rapid alkalinization factor 1
PZE-108039079	1	8	45811847	42		T	C	0.00206124	-46.5822	7.75e-11		0.000196762	-52.8083	0.145231	-5.67014	0.0575621	0.0154963		0.0182315	0.645083	0.000646261	-42.6422	-14.3652	-162.155	0.5941	0.001	0.83555	0.40393	0.380597	0.0036	0.201	0.4951	0.18	0.22353	0	0.197514	0.42	0.375519	0.9333	0.8718	0	0.1111	0.3	NA	NA	NA	GRMZM2G077259	EntrezGene	rapid alkalinization factor 1
PZE-108039093	1	8	45813324	42		A	G	0.00137889	-48.4158	7.26e-11		0.000107041	-54.7854	0.141036	-5.75928	0.0461983	0.019073		0.0182315	0.645083	0.000419691	-42.6422	-14.3652	-167.36	0.5941	0.001	0.77613	0.40198	0.381737	0.0036	0.201	0.4951	0.18	0.22353	0	0.197514	0.42	0.375519	0.9333	0.8718	0	0.1111	0.3	NA	NA	NA	GRMZM2G077259	EntrezGene	rapid alkalinization factor 1
PZE-108039104	1	8	45839011	42		T	C	0.000946102	-50.976	7.58e-11		8.9e-05	-56.6712	0.107331	-6.35324	0.0370294	0.0291558		0.0175602	0.605173	0.000236655	-43.0982	-16.5878	-171.821	0.597	0.001	0.95899	0.41262	0.37988	0.0036	0.1993	0.4946	0.18	0.228563	0	0.184464	0.42	0.370293	0.9333	0.8684	0	0.1028	0.3	NA	NA	NA	GRMZM5G849671	GO	ATPase activity
PZE-108039130	1	8	45914712	42		T	C	0.00108776	49.3853	6.74e-11		7.78e-05	55.9101	0.139594	5.75817	0.043179	0.0195675		0.0182315	0.645083	0.000236655	42.6422	14.3652	171.821	0.5941	0.001	0.87349	0.4046	0.383582	0.0036	0.201	0.4951	0.18	0.22353	0	0.197514	0.42	0.624481	0.0667	0.1282	1	0.8889	0.7	NA	NA	NA	GRMZM2G326945	GO	ATP synthesis coupled proton transport
PZE-108039193	1	8	46223463	42		A	G	0.00137889	-48.4158	7.26e-11		0.000107041	-54.7854	0.141036	-5.75928	0.0461983	0.019073		0.0182315	0.645083	0.000419691	-42.6422	-14.3652	-167.36	0.5941	0.001	0.8538	0.40553	0.381737	0.0036	0.201	0.4951	0.18	0.22353	0	0.197514	0.42	0.375519	0.9333	0.8718	0	0.1111	0.3	NA	NA	NA	GRMZM2G700501	GO	homoiothermy, response to freezing
PZE-108039290	1	8	46695597	42		A	G	0.000658416	-51.3385	2.21e-11		3.9e-05	-58.0846	0.143489	-5.71284	0.0306867	0.0112603		0.0182315	0.645083	0.000115689	-42.6422	-14.3652	-176.216	0.5951	0.001	0.78611	0.4023	0.383234	0	0.2004	0.495	0.18	0.22353	0	0.197514	0.417013	0.375	0.9333	0.8718	0	0.1111	0.2963	NA	NA	NA	GRMZM2G102015	GO	dephospho-CoA kinase activity
PZE-100003229	1	8	47270402	42		T	C	0.0108167	-39.4177	2.87e-09		0.00207146	-44.5186	0.216472	-4.82282	0.101352	0.123194		0.014117	0.876962	0.00231708	-45.0444	-4.63923	-150.36	0.5467	0.001	0.53105	0.37806	0.407463	0.0489	0.2256	0.4976	0.18	0.22353	0	0.271512	0.440349	0.40249	0.9167	0.8718	0	0.162	0.3273	NA	NA	NA	GRMZM2G418726	NA	NA
PZE-100003317	1	8	47590854	42		A	G	0.0013139	48.4333	2.53e-11		0.000104946	54.8998	0.149057	5.62702	0.0424742	0.00863685		0.0182315	0.645083	0.000330884	42.6422	14.3652	166.973	0.5951	0.001	0.82778	0.40409	0.38024	0	0.2004	0.495	0.18	0.22353	0	0.197514	0.417013	0.625	0.0667	0.1282	1	0.8889	0.7037	NA	NA	NA	GRMZM5G868959	NA	NA
PZE-100003321	1	8	47621932	42		A	T	0.00134255	-48.1824	3.9e-11		0.000161424	-53.2618	0.122252	-6.04785	0.0484235	0.0312583		0.0120427	0.645083	0.00126183	-44.5053	-14.3652	-160.433	0.5945	0.001	0.75733	0.39763	0.375	0.0038	0.2006	0.4947	0.18	0.22353	0	0.197514	0.413887	0.371849	0.931	0.8718	0	0.1111	0.2925	NA	NA	NA	GRMZM5G868959	NA	NA
PZE-100003332	1	8	47733073	42		A	T	0.00186268	46.5641	7.44e-11		0.00010175	54.0272	0.185856	5.10805	0.0510815	0.030853		0.0182315	0.686391	0.000236655	42.6422	12.2588	171.821	0.5892	0.001	0.66971	0.39207	0.385417	0.0036	0.2036	0.4955	0.18	0.22353	0	0.210135	0.42	0.621901	0.0667	0.1282	1	0.8807	0.7	NA	NA	NA	GRMZM2G167521	GO	peptidyl-prolyl cis-trans isomerase activity
PZE0014141993	1	8	47765510	42		T	C	0.000636869	-52.9841	4.09e-11		5.07e-05	-58.2839	0.103356	-6.45085	0.0244787	0.0137603		0.0263919	0.531327	0.000111707	-40.9731	-19.362	-183.96	0.5953	0.001	0.83243	0.40244	0.390719	0.0056	0.2002	0.4947	0.18	0.22353	0	0.204627	0.409262	0.375	0.9333	0.8718	0	0.1157	0.287	NA	NA	NA	GRMZM2G167521	GO	peptidyl-prolyl cis-trans isomerase activity
PZE-100003423	1	8	48125877	42		A	G	0.0022366	45.6308	2.83e-11		0.000138145	53.0296	0.197793	4.97468	0.0498589	0.0144592		0.0182315	0.686391	0.000330884	42.6422	12.2588	166.973	0.5901	0.001	0.64561	0.38789	0.38209	0	0.203	0.4954	0.18	0.22353	0	0.210135	0.417013	0.622407	0.0667	0.1282	1	0.8807	0.7037	NA	NA	NA	GRMZM2G043238	GO	homoiothermy, response to freezing
PZE-108035025	1	8	48874246	42		T	C	0.00128108	48.8702	7.89e-11		8.47e-05	55.6086	0.145277	5.66913	0.0528221	0.0260515		0.0175602	0.660614	0.000236655	43.0982	13.5887	171.821	0.5897	0.001	0.79699	0.4	0.38209	0.0055	0.2031	0.4952	0.18	0.228563	0	0.203088	0.42	0.626556	0.0667	0.1316	1	0.8853	0.7	NA	NA	NA	GRMZM2G145118	EntrezGene	hypothetical protein LOC100275564
PZE-108035043	1	8	49002053	42		C	G	0.00108776	49.3853	6.74e-11		7.78e-05	55.9101	0.139594	5.75817	0.043179	0.0195675		0.0182315	0.645083	0.000236655	42.6422	14.3652	171.821	0.5941	0.001	0.79626	0.40102	0.383582	0.0036	0.201	0.4951	0.18	0.22353	0	0.197514	0.42	0.624481	0.0667	0.1282	1	0.8889	0.7	NA	NA	NA	GRMZM2G083836	GO	tRNA aminoacylation for protein translation, response to freezing
PZE-108035054	1	8	49103298	42		A	G	0.00106183	-49.9767	2.77e-11		8.66e-05	-55.9553	0.118311	-6.13245	0.0332083	0.0103012		0.0182315	0.659307	8.6e-05	-42.6422	-13.8484	-180.138	0.5944	0.001	0.80287	0.4	0.386707	0	0.2008	0.495	0.18	0.22353	0	0.199067	0.417013	0.376569	0.9333	0.8718	0	0.1121	0.2963	NA	NA	NA	GRMZM2G380881	NA	NA
PZE-108035055	1	8	49103556	42		C	G	0.00108776	-49.3853	6.74e-11		7.78e-05	-55.9101	0.139594	-5.75817	0.043179	0.0195675		0.0182315	0.645083	0.000236655	-42.6422	-14.3652	-171.821	0.5941	0.001	0.77967	0.3992	0.383582	0.0036	0.201	0.4951	0.18	0.22353	0	0.197514	0.42	0.375519	0.9333	0.8718	0	0.1111	0.3	NA	NA	NA	GRMZM2G380881	NA	NA
PZE-108035056	1	8	49103737	42		A	C	0.000658416	51.3385	2.21e-11		3.9e-05	58.0846	0.143489	5.71284	0.0306867	0.0112603		0.0182315	0.645083	0.000115689	42.6422	14.3652	176.216	0.5951	0.001	0.81709	0.40368	0.383234	0	0.2004	0.495	0.18	0.22353	0	0.197514	0.417013	0.625	0.0667	0.1282	1	0.8889	0.7037	NA	NA	NA	GRMZM2G380881	NA	NA
PZE-108035072	1	8	49202751	42		A	G	0.0123112	48.4399	2.56e-14		0.00928261	46.5515	0.0763761	8.65708	0.191675	0.00275958		0.00148913	0.291129	0.000715816	53.8278	45.12	251.313	0.6455	0.001	0.7246	0.40386	0.26936	0.0048	0.1622	0.4576	0.18	0.32	0	0.0922955	0.111919	0.741706	0.1481	0.2	1	0.9515	0.9405	NA	NA	NA	AC199194.3	NA	NA
PZE-108035176	1	8	49833533	42		T	C	0.00270864	46.289	4.51e-11		0.000235089	53.3158	0.155662	5.70446	0.0613003	0.0118747		0.0158881	0.739379	0.000600288	43.3238	10.5836	171.846	0.5918	0.001	0.52074	0.37806	0.365325	0	0.2015	0.4936	0.18	0.233696	0	0.199067	0.401254	0.638298	0.0714	0.1351	1	0.8879	0.7222	NA	NA	NA	AC234517.1	GO	cytochrome-c oxidase activity
PZE-108035204	1	8	49961501	42		T	C	0.000981094	-50.2984	7.05e-11		8.16e-05	-56.2215	0.122106	-6.03852	0.0442472	0.0226841		0.0175602	0.605493	0.000294079	-43.0982	-16.0047	-170.589	0.5912	0.001	0.69409	0.39383	0.384036	0.0036	0.2024	0.495	0.18	0.228563	0	0.199067	0.42	0.374477	0.9333	0.8684	0	0.1121	0.3	NA	NA	NA	AC234517.1	GO	cytochrome-c oxidase activity
PZE-108035293	1	8	51064648	42		T	C	0.000787973	52.8544	5.56e-11		4.82e-05	59.1315	0.114653	6.23993	0.0186215	0.0125042		0.0685396	0.554157	0.000322525	32.54	18.6121	172.844	0.5851	0.001	0.66494	0.39073	0.397833	0.0038	0.2059	0.4962	0.18	0.22353	0	0.20754	0.433241	0.609914	0.0667	0.1282	1	0.8824	0.6827	NA	NA	NA	GRMZM2G345194	NA	NA
PZE-108035349	1	8	51365119	42		T	C	0.00108776	-49.3853	6.74e-11		7.78e-05	-55.9101	0.139594	-5.75817	0.043179	0.0195675		0.0182315	0.645083	0.000236655	-42.6422	-14.3652	-171.821	0.5941	0.001	0.80435	0.40257	0.383582	0.0036	0.201	0.4951	0.18	0.22353	0	0.197514	0.42	0.375519	0.9333	0.8718	0	0.1111	0.3	NA	NA	NA	GRMZM2G100662	NA	NA
PZE-108035368	1	8	51418264	42		A	C	0.00136463	-48.3044	6.39e-11		8.21e-05	-55.3753	0.157597	-5.49853	0.0457991	0.0224032		0.0182315	0.660614	0.000236655	-42.6422	-13.5887	-171.821	0.592	0.001	0.82089	0.40195	0.383929	0.0055	0.2021	0.4953	0.18	0.22353	0	0.203088	0.42	0.376033	0.9333	0.8718	0	0.1147	0.3	NA	NA	NA	GRMZM2G100662	NA	NA
PZE-108035375	1	8	51428147	42		T	C	0.000490885	53.9138	4.19e-11		4.62e-05	59.2464	0.225391	4.85227	0.0236323	0.0536243		0.00978363	0.826509	0.000848129	48.0453	7.00691	164.913	0.5934	0.001	0.8186	0.4022	0.37234	0.0036	0.2006	0.4932	0.18	0.188424	0	0.184464	0.404778	0.636555	0.1034	0.1053	1	0.8972	0.7182	NA	NA	NA	GRMZM2G100662	NA	NA
PZE-108035431	1	8	51807158	42		A	G	0.000130173	-57.4051	9.03e-13		8.95e-06	-62.446	0.0758479	-6.92526	0.00924584	0.0237973		0.0218466	0.264611	0.000115689	-42.5943	-34.4152	-176.216	0.5779	0.001	0.55975	0.37879	0.397866	0.0097	0.2095	0.4963	0.18	0.22353	0	0.241951	0.417013	0.393617	0.9333	0.8718	0	0.1408	0.2963	NA	NA	NA	GRMZM2G468348	NA	NA
PZE-108035446	1	8	51829006	42		A	G	0.0165607	-42.4334	3.15e-10		0.00392277	-47.2439	0.113464	-7.24199	0.148297	0.01329		0.00388053	0.650541	0.00580589	-58.6371	-15.8097	-151.733	0.6608	0.001	1.6727	0.44626	0.339161	0	0.1674	0.4934	0.18	0.18	0	0.184941	0.348199	0.333333	0.9545	0.9	0	0.1031	0.2245	NA	NA	NA	GRMZM2G468348	NA	NA
PZE-108035509	1	8	52084948	42		A	G	0.0305298	35.9307	9.56e-09		0.0250778	34.7054	0.0332059	9.00465	0.0763907	0.0528465		0.00434896	0.970746	0.00115715	65.2359	1.06875	164.435	0.6054	0.001	2.8532	0.49156	0.44281	0.0702	0.1978	0.5014	0.18	0.171302	0	0.310641	0.472622	0.570455	0	0.0946	1	0.8077	0.617	NA	NA	NA	GRMZM2G006585	GO	zinc ion binding
PZE-108036699	1	8	56983323	42		T	C	0.034169	-31.2517	4.07e-09		0.0544364	-27.1463	0.0174072	-8.91723	0.229083	0.291675		0.00932727	0.0624634	0.143135	-76.9036	-45.3697	-67.9643	0.4975	0.001	1.5341	0.4418	0.492013	0	0.2496	0.4966	0.18	0.0555641	0.345654	0.3432	0.452691	0.466667	1	0.9714	0.2222	0.22	0.3462	NA	NA	NA	GRMZM2G161832	GO	protein serine/threonine kinase activity
PZE-108045274	0	8	74938385	43		T	C	3.01e-06	-65.7839	2.73e-13	0.0108827	1.97e-05	-57.8	0.0507136	-6.82624	1.1e-05	0.925185	25	0.300419	7.79e-05	0.00626419	-24.4706	-89.6073	-124.325	0.1678	0.001	-2.0825	0.19878	0.250765	0	0.2562	0.3079	0.18	0.332379	0	0.402141	0.495544	0.739316	1	0.7895	1	0.7212	0.5472	NA	NA	NA	GRMZM2G045664	GO	response to desiccation
PZE-108050102	0	8	86928123	44		T	C	0.000147885	-49.5802	1e-16		0.000789757	-42.5633	0.00136601	-10.9189	0.00260168	0.0353543		0.0125701	0.000688268	0.00357105	-57.7269	-68.0147	-144.53	0.4791	0.001	0.76422	0.41649	0.415152	0.0019	0.2165	0.4155	0.18	0	0	0.499827	0.301802	0.569328	0.8621	1	1	0.4907	0.1852	NA	NA	NA	GRMZM2G118072	GO	proteolysis, zinc ion binding
PZE-108050089	0	8	86959998	44		A	G	0.000147695	-49.0783	1e-16		0.000842751	-41.9512	0.00143792	-10.7902	0.00202445	0.037768		0.0125701	0.000647562	0.00200695	-57.7269	-67.8692	-151.475	0.4801	0.001	0.77825	0.41697	0.415408	0.0019	0.2164	0.4163	0.18	0	0	0.499614	0.301802	0.566946	0.8621	1	1	0.4861	0.1852	NA	NA	NA	GRMZM2G118072	GO	proteolysis, zinc ion binding
PZE-108050721	0	8	88680794	44		T	G	0.595239	8.72424	2.33e-07		0.605802	7.80711	0.777276	-1.16949	0.254875	0.628904		0.00182035	0.251634	0.340613	-71.4396	34.1032	-56.2832	0.558	0.001	1.286	0.42128	0.369963	0	0.2215	0.5011	0.18	0.0666195	0.345654	0.184941	0.30842	0.348259	0.9167	0.9655	0.2222	0.1031	0.1905	NA	NA	NA	GRMZM2G063975	EntrezGene	plasma membrane associated protein
SYN3624	0	8	90361324	44		A	G	0.000732171	-43.506	0.000225069		0.00987491	-32.8013	9.54e-06	-15.1086	0.00570406	0.555568		0.0274667	0.0141333	0.216053	-64.6824	-50.753	-66.4505	0.3559	0.001	-2.2493	0.19839	0.244776	0.0019	0.2644	0.4105	0.18	0.0498893	0.345654	0.46875	0.341178	0.744813	0.9667	0.9744	0.2222	0.625	0.7818	NA	NA	NA	GRMZM2G002130	EntrezGene	hypothetical protein LOC100193889
PZE-108053798	0	8	95777340	44		A	C	5.02e-06	-54.7082	4.92e-10	0.0275406	3.63e-06	-55.5325	0.0400969	-6.68202	0.000240563	0.342628	62	0.399905	0.39629	5.61e-05	-17.5977	-17.7551	-175.595	0.4654	0.001	-1.7082	0.2006	0.45509	0.0055	0.2682	0.5018	0.18	0.22353	0	0.473227	0.467589	0.514523	0.9333	0.8718	0	0.3843	0.3727	Metaqtl8_3	92443011	104844913	GRMZM2G074645	GO	transcription factor activity
PZE-108053909	0	8	95953461	44		A	G	0.549993	10.0691	0.06868		0.469923	9.71721	0.318631	3.50405	0.809916	0.00591066		0.628807	0.00849701	0.256534	-17.166	55.0431	-54.9218	0.5763	0.001	1.3227	0.47862	0.367508	0.0077	0.203	0.4791	0.18	0	0	0.492037	0.482215	0.610132	1	1	0	0.4369	0.5943	Metaqtl8_3	92443011	104844913	AC200565.4	NA	NA
PZE-108059570	0	8	106568648	44		T	G	2.15e-06	-56.0464	1.67e-10	0.00452524	1.22e-05	-49.7825	0.00261127	-9.16494	0.000623749	0.129365	20	0.80549	0.0149807	0.00321261	-4.25012	-49.5987	-133.756	0.2565	0.001	-2.234	0.19849	0.476048	0	0.3729	0.5015	0.18	0.444422	0.345654	0.495713	0.440349	0.514523	0.9667	0.6667	0.2222	0.4537	0.3273	NA	NA	NA	GRMZM2G016605	Uniprot/SPTREMBL	B0S4S7 Putative GID1-like gibberellin receptor, hydrolase activity
SYN12978	0	8	120970129	45		A	G	0.693092	3.68129	1e-16		0.783356	3.40378	0.244604	3.87604	0.612707	0.330008		0.730085	0.0316713	0.000268761	5.95387	43.4066	220.389	0.3574	0.001	0.63075	0.39125	0.488024	0	0.3169	0.4932	0.18	0.22353	0.375	0.498951	0	0.510373	0.3	0.1282	0.25	0.4771	1	NA	NA	NA	GRMZM2G473111	RefSeq_dna	hypothetical protein LOC100280397 (LOC100280397), mRNA
PZE-108070380	0	8	123506141	45	45a	T	C	5.88e-13	109.612	1e-16	3.34969e-07	2.05e-12	101.079	0.000816561	13.222	3.72e-08	0.137091	1	0.00258761	3.19e-12	2.55e-07	208.955	140.81	239.986	0.7112	0.001	3.0965	0.50075	0.319403	0.0091	0.1425	0.4934	0.18	0.0498893	0	0.413222	0.222189	0.371369	0	0.0256	1	0.2917	0.8727	NA	NA	NA	GRMZM2G179274	NA	NA
PZE-108070383	0	8	123507284	45	45a	A	C	7.16e-13	-105.594	1e-16	2.60199e-07	2.26e-12	-97.7128	0.000620382	-13.1763	2.29e-08	0.170579	11	0.00258761	4.49e-12	1.56e-07	-208.955	-138.325	-236.842	0.6985	0.001	2.4185	0.48457	0.315476	0	0.1485	0.4927	0.18	0.0498893	0	0.414798	0.248659	0.632231	1	0.9744	0	0.7064	0.1455	NA	NA	NA	GRMZM2G179274	NA	NA
PZE-108070393	0	8	123511872	45	45a	A	G	5.3e-08	-79.5435	1e-16	0.000166125	2.6e-08	-76.1586	0.00662016	-10.1194	0.000115828	0.876201	39	0.00258761	1.65e-12	0.000625948	-208.955	-143.002	-151.197	0.6093	0.001	-0.14181	0.30595	0.276946	0.0019	0.1873	0.4794	0.18	0.0498893	0	0.4053	0.444422	0.68125	1	0.9744	0	0.7176	0.3333	NA	NA	NA	GRMZM2G479987	GO	heme binding
PZE-108073569	0	8	128542686	45		T	C	3.39e-06	-54.3445	9.47e-10	0.002615	4.55e-06	-50.5939	0.00539843	-8.15288	6.04e-05	0.0063844	19	0.00148482	3.19e-07	0.108692	-46.2109	-101.954	-73.8159	0.07	0.001	-2.1518	0.1976	0.461194	0.0067	0.4684	0.5037	0.18	0.450135	0.444422	0.469298	0.48	0.466805	0.7167	0.6579	0.3333	0.3761	0.4	NA	NA	NA	GRMZM2G700655	NA	NA
PZE-108081330	0	8	138262446	46		T	C	1.78e-07	81.1508	1e-16	5.4532e-05	1.2e-06	69.487	0.000456143	13.7792	0.000137669	0.83173	61	0.608159	1.97e-09	0.000597217	-21.4756	129.765	180.195	0.3353	0.001	-1.5804	0.20217	0.222789	0.0019	0.1949	0.2932	0.18	0.0555641	0	0.393186	0.484442	0.232394	0	0.0286	0	0.2689	0.5882	NA	NA	NA	GRMZM2G164341	GO	transcription regulator activity, response to freezing
PZE-108089589	0	8	146555253	46		A	C	0.232418	-16.2319	0.00111312		0.452451	-11.2371	0.0931029	-6.52244	0.130222	0.357122		0.762118	0.612601	0.187178	-8.1515	-12.4316	-68.7262	0.5767	0.001	1.0187	0.44073	0.442857	0.0041	0.2084	0.4923	0.18	0.0570713	0	0.442132	0.495859	0.548077	1	0.9706	0	0.3299	0.5455	NA	NA	NA	GRMZM2G094165	GO	carbonate dehydratase activity, zinc ion binding
PZE-108092139	0	8	149150649	46	46a	A	C	7.55e-06	-52.7622	0.338582	0.0538003	0.000118935	-44.9949	0.00120929	-9.27244	8.75e-05	0.00616607	64	0.673013	0.0155419	0.0234214	-6.14565	-49.1431	-117.836	0.1698	0.001	-2.3166	0.19791	0.393519	0.0076	0.4158	0.5008	0.18	0.41138	0.345654	0.458008	0.344541	0.630342	0.3214	0.7105	0.2222	0.6449	0.7788	NA	NA	NA	GRMZM2G075092	UniGene	TSA: Zea mays contig34834, mRNA sequence
SYN1004	0	8	162518469	47		A	G	3.75e-05	-58.6225	1.11e-16		8.71e-06	-60.6424	0.42607	-3.03473	7.75e-06	0.00452445		0.0172871	0.0386143	0.000286556	-55.1373	-56.3748	-158.17	0.3902	0.001	-2.0617	0.19863	0.21194	0	0.2599	0.4262	0.18	0.141973	0.345654	0.197514	0.498509	0.784232	0.9667	0.9231	0.2222	0.8889	0.4727	NA	NA	NA	GRMZM2G031352	GO	binding
PZE-108092173	1	8	149193811	46	46a	A	G	9.4e-06	-51.363	0.285899	0.0493546	6.2e-05	-45.72	0.0187251	-0.656	0.000339183	0.00979208	65	0.321983	0.0214826	0.0174384	-13.8527	-47.0262	-119.79	0.1986	0.001	-2.1394	0.1979	0.386567	0.0073	0.4004	0.4996	0.42	0.326068	0.345654	0.461414	0.370459	0.613433	0.371556	0.753722	0.36403	0.613343	0.71737	NA	NA	NA	GRMZM2G126873	NA	NA
PZE-109008014	0	9	8944436	48		A	G	9.45e-08	66.0712	7.12e-12	0.000719774	6.62e-08	64.9446	0.091484	5.63711	2.54e-05	0.89788	3	0.444599	0.00481192	0.000102952	-24.7018	57.0115	172.726	0.2	0.001	-2.072	0.19927	0.28869	0	0.273	0.3412	0.18	0	0.197514	0.490533	0.498509	0.31405	0.0667	0	0.1111	0.4312	0.4727	NA	NA	NA	GRMZM2G142072	GO	transcription elongation regulator activity
PZD00049.4	0	9	17019800	49		T	G	1.89e-06	72.631	1e-16	7.47924e-05	2.55e-07	76.5913	0.0156147	9.69393	1.94e-07	0.0358951	22	0.0286857	5.72e-06	0.00120822	77.8235	120.774	143.198	0.3224	0.001	-1.7036	0.20109	0.190476	0	0.1711	0.2525	0.18	0.0498893	0	0.275684	0.495859	0.202479	0	0.0256	0	0.1651	0.5455	NA	NA	NA	AC197699.3	GO	transcription factor activity
PZE-109038430	0	9	57014122	50		A	G	3.25e-05	82.5255	5.88e-15		3.65e-06	86.736	0.026687	11.4198	0.0101205	0.00260865		0.020062	0.0133744	0.00446984	115.63	104.199	145.444	0.1492	0.001	-1.8871	0.19919	0.0955224	0	0.1119	0.1315	0.18	0	0	0.136025	0.401254	0.0954357	0	0	0	0.0734	0.2778	NA	NA	NA	GRMZM2G113203	EntrezGene	multidrug resistance associated protein 1
PZE-109038469	0	9	57185980	50		A	G	1.49e-05	-88.0972	3.6e-13		1.83e-06	-91.5039	0.00674919	-14.3055	0.00252056	0.000649773		0.020062	0.0133744	0.00558607	-115.63	-104.199	-148.857	0.1235	0.001	-2.0044	0.19871	0.0877976	0.0036	0.1054	0.1202	0.18	0	0	0.136025	0.370459	0.911157	1	1	1	0.9266	0.7545	NA	NA	NA	GRMZM2G076272	GO	transcription factor activity
PZE-109038470	0	9	57186011	50		A	C	1.7e-07	94.5	1e-16	9.63219e-07	2.03e-09	101.719	0.015264	11.5137	0.000437305	0.0852579	9	0.0271812	0.00416555	0.000352729	65.1102	127.746	168.01	0.1901	0.001	-2.1044	0.19855	0.118541	0	0.1299	0.1604	0.18	0.0498893	0	0.121202	0.452691	0.109244	0	0.0256	0	0.0648	0.3462	NA	NA	NA	GRMZM2G076272	GO	transcription factor activity
PZE-109060695	0	9	102356777	51		T	G	4.29e-05	69.6803	0.0231276		9.17e-06	74.9711	0.432422	-3.70363	0.00303167	0.48617		0.0138028	0.304118	0.0143764	122.254	25.692	219.14	0.0572	0.001	-2.0933	0.19823	0.118263	0.0036	0.1736	0.1841	0.18	0	0.345654	0.279818	0.208458	0.110417	0	0	0.2222	0.1682	0.1182	Metaqtl9_3	96549809	108010984	GRMZM2G114680	UniGene	Transcribed locus, strongly similar to XP_002437271.1 hypothetical protein SORBIDRAFT_10g023950 [Sorghum bicolor]
PZE-109098725	0	9	143867315	52		A	G	1.34e-05	-62.3084	5.97e-06		4.33e-06	-59.9568	0.176383	-4.92689	1.14e-06	0.105148		0.0227235	0.123203	0.268488	-55.6292	-35.3628	-52.8314	0.1181	0.001	-2.1775	0.1983	0.222222	0.0082	0.2219	0.2516	0.18	0.228563	0	0.377289	0.453121	0.787879	1	0.8684	1	0.7477	0.6531	NA	NA	NA	GRMZM2G165426	EntrezGene	CONSTANS interacting protein 6
SYN25122	0	9	145374595	52		A	G	2.6e-06	-58.7697	1.24e-14	0.0495957	9.39e-06	-55.3558	0.0389824	-6.78578	0.000202853	0.528009	40	0.0787948	0.00658976	0.000639824	-40.9719	-54.3823	-150.635	0.2885	0.001	-1.938	0.1993	0.420896	0	0.3463	0.4867	0.18	0.0498893	0.444422	0.492896	0.444422	0.551867	0.8667	0.9744	0.3333	0.4404	0.3333	NA	NA	NA	GRMZM2G058374	EntrezGene	hypothetical protein LOC100384809
PZE-110026254	1	10	59088508	53		A	G	3.9e-05	55.7088	1.33e-10		7.49e-06	56.9178	0.0284871	7.15834	4.72e-05	0.00097718		0.312529	0.00407573	0.000166526	15.429	57.823	175.795	0.1236	0.001	-2.1909	0.19821	0.385093	0	0.4409	0.503	0.18	0.49086	0.444422	0.390582	0.369848	0.41453	0.3	0.4324	0.6667	0.2661	0.7551	NA	NA	NA	GRMZM2G053177	EntrezGene	hypothetical protein LOC100193884
SYN9022	0	10	113394943	54		T	C	0.000163887	49.7344	1.94e-10		1.4e-07	61.4517	0.956785	-0.179279	0.00124294	0.783071		0.00161027	8.67e-06	0.0299709	52.2223	101.698	98.6427	0.2132	0.001	-2.1909	0.19806	0.275298	0.0036	0.332	0.4219	0.18	0.294559	0.444422	0.237332	0.494059	0.225207	0.0667	0.1795	0.6667	0.1376	0.4455	NA	NA	NA	GRMZM2G158300	EntrezGene	hypothetical protein LOC100274043
GDD	Growing Degree Days
FFLW8	Female Flowering, in GDD base temperature 8
MFLW8	Male Flowering, in GDD base temperature 8
ASI8	Anthesis to Silking Interval, in GDD base temperature 8
NF	Northern Flint
EF	European Flint
SS	Stiff Stalk
CBD	Corn Belt Dent
Trop	Tropical
Flint	NF+EF
Dent	CBD+SS
a Illumina marker name
b If marker in centromeric region according to maize GDB and [66] flanking markers, then 1, else 0
c Physical chromosome
d Physical position in RefGen_v2
e Rank along the genome of the region under association or selection highlighted in this paper
f allelic series: subregion where several markers enter the multilocus prediction formula
g Allele coded as 0 or 1 in association tests, sign of effect corresponds to the allele coded as 1 (Al1)
h X P-value : Marker P-value according to model Q55SSRs+KIBS(94SSRs) for trait X
i X effect : Marker effect in GDD according to model Q55SSRs+KIBS(94SSRs) for trait X
j Marker P-value according to naive model (not corrected for structure and relatedness) for FFLW8
k X effect : Marker effect in GDD according to model Q55SSRs+KIBS(30KSNPs) for trait X
l Marker P-value according to model Q55SSRs+Vgt1 Mite + KIBS(94SSRs) for FFLW8
m Marker*Vgt1 P-value according to model Q55SSRs+Vgt1 Mite + Vgt1*marker + KIBS(94SSRs) for FFLW8
nOrder of entry in multilocus forward Selection model for FFLW8
o X FFLW8 P-value : Marker P-value according to ANOVA in group X according to STRUCTURE [40,41] and 55 SSRs [30] results with 3 genetic groups
p X FFLW8 effect : Marker effect according to ANOVA in group X according to STRUCTURE results with 3 genetic groups
q Differentiation index calculated with r-hierfstat [46] using non-admixed lines (assignment>0.8) and 5 genetic groups [30] according to STRUCTURE [40,41]
rFST pvalue according to 1000 bootstraps in n
s log10 of posterior odds of model including selection versus model with no selection obtained with selection test in BayeScan [47], significant (highly) when >0 (>1)
t Differentiation index calculated with BayeScan [47] using non-admixed lines (assignment>0.8) and 5 genetic groups according to STRUCTURE [40,41] and 55 SSRs [30]
u Minimum Allele Frequency observed using all lines
v Observed heterozygosity
w Within group diversity
x Total diversity
y HS X : Diversity within group X
z Frequency of Al1
aa Freq X : Frequency of Al1 in group X
ab Meta QTL name (adapted from [10]) : MetaqtlX_Y with X the chromosome number et Y the QTL number
ac Meta QTL start and stop position according to projection of flanking markers on B73 RefGen_v2
ad Name of closest annotated gene according to RefGen_v2
ae Database from which gene annotation was extracted
af Closest annotated gene function
ag Marker position inside the gene
ah Distance between marker and closest annotated gene
[truncated: 5 more columns]

## Sheet: Feuille1
Marker Name a	Cent b	Chr c	Pos d	Region e	Al0 f	Al1 f	FFLW8 P-value g	FFLW8 effect h	FFLW8 P-value nc i	MFLW8 P-value g	MFLW8 effect h	ASI8 P-value g	ASI8 effect h	FFLW8 P-value Vgt1 corrected j	FFLW8 P-value Vgt1 x marker k	Flint FFLW8 P-value l	Dent FFLW8 P-value l	Tropical FFLW8 P-value l	Flint FFLW8 effect m	Dent FFLW8 effect m	Tropical FFLW8 effect m	Fst n	Fst P-value o	log10(PO) selection p	Fstb q	MAF r	Ho s	Hs t	Ht u	Hs NF v	Hs EF v	Hs SS v	Hs CBD v	Hs Trop v	Freq w	Freq NF x	Freq EF x	Freq SS x	Freq CBD x	Freq T x	MetaQTL y	MetaQTL start z	MetaQTL stop z	Gene ID aa	Gene Database ab	Gene Descr ac	Gene Comp ad	Gene Dist (bp) ae
PZE-101077213	0	1	61245357	1	A	C	2.08e-05	76.393	4.24e-09	1.25e-07	86.9879	0.516325	-2.73543	0.000113099	0.359781	0.398895	0.00343467	7.84e-05	62.0472	71.1134	210.905	0.5242	0.001	-1.8114	0.19969	0.178082	0	0.1883	0.3958	0	0	0.197514	0.309655	0.393463	0.191388	0	0	0.8889	0.1915	0.2692	Metaqtl1_4	59271052	79676774	GRMZM2G086788	EntrezGene	50S ribosomal protein L6	NA	46281
PZE-101104150	0	1	104874415	2	A	C	1.75e-05	-62.2214	1e-16	4.1e-06	-66.0779	0.0357348	-7.94365	3.64e-05	0.0488087	0.1025	0.0352994	7.44e-09	-53.4402	-49.2169	-250.721	0.4014	0.001	-1.2234	0.21008	0.297771	0.0037	0.1972	0.3295	0.128478	0	0	0.3942	0.424417	0.71087	0.931	1	1	0.73	0.3056	Metaqtl1_5	91474499	126783159	GRMZM2G462080	EntrezGene	hypothetical protein LOC100279039	NA	60858
PZE-101104380	0	1	105463896	2	A	G	1.41e-05	58.561	1e-16	2.3e-06	61.4044	0.039987	6.90284	9.36e-05	0.154127	0.0190439	0.07961	6.13e-09	50.1375	36.9222	237.001	0.2902	0.001	-1.9783	0.19875	0.318452	0	0.2652	0.3736	0.124502	0.260291	0	0.448415	0.440349	0.338843	0.0667	0.1538	0	0.3394	0.6727	Metaqtl1_5	91474499	126783159	GRMZM2G478212	EntrezGene	lrgB-like family protein	intron	0
PZE-101106079	0	1	109394965	2	T	C	0.13893	-17.646	1e-16	0.029476	-27.2585	0.586128	-1.86971	0.723411	0.211223	0.000522414	0.0124055	0.001054	-87.5034	-49.8147	-155.48	0.5134	0.001	0.76631	0.41491	0.397898	0.0036	0.1977	0.4063	0	0.141973	0	0.498951	0.308914	0.568182	1	0.9231	1	0.4771	0.1909	Metaqtl1_5	91474499	126783159	GRMZM2G041613	UniGene	Hypothetical protein LOC100273926	intron	0
PZE-101106101	0	1	109430409	2	A	C	0.167127	-16.3187	1e-16	0.0385592	-25.7831	0.646283	-1.56578	0.802084	0.158165	0.000522414	0.0124055	0.00399434	-87.5034	-49.8147	-138.304	0.5134	0.001	0.73576	0.41314	0.403274	0.0036	0.1977	0.4063	0	0.141973	0	0.498951	0.308914	0.568182	1	0.9231	1	0.4771	0.1909	Metaqtl1_5	91474499	126783159	GRMZM2G041613	UniGene	Hypothetical protein LOC100273926	intron	0
PZE-101109036	0	1	116378432	2	A	G	1.8e-05	-65.9232	5.95e-13	2.06e-06	-68.4902	0.0146665	-8.84517	9.68e-07	0.713837	0.00214902	6.61e-06	0.179246	-97.0439	-111.56	-62.53	0.1583	0.001	-2.1158	0.19857	0.201238	0.0114	0.2017	0.2397	0.173891	0	0	0.315533	0.479233	0.806867	0.9038	1	1	0.8037	0.6019	Metaqtl1_5	91474499	126783159	GRMZM2G037690	GO	catalytic activity	NA	77197
PZE-101122760	0	1	153344443	3	T	G	0.000158336	-49.3835	1e-16	6.36e-06	-56.1896	0.512957	-2.1394	8.88e-05	0.0299703	0.0506804	0.012127	1.69e-08	-39.2824	-49.8675	-251.804	0.3029	0.001	-2.1044	0.19868	0.438988	0.0036	0.3125	0.4483	0.231062	0.22353	0.197514	0.497939	0.351269	0.543388	0.8667	0.8718	0.8889	0.4679	0.2273	NA	NA	NA	GRMZM2G422631	GO	cell wall modification, pectinesterase activity	NA	4931
PZE-101169006	0	1	212297517	4	T	G	0.000121366	43.8344	0.000609063	8.88e-06	48.2255	0.330979	2.84928	0.00214678	4.29e-05	0.213027	2.26e-05	0.000678335	-17.6123	83.8649	148.946	0.1465	0.001	-2.3166	0.19813	0.497024	0.0051	0.3875	0.454	0.48	0.435559	0	0.473688	0.472058	0.535124	0.6	0.6795	1	0.3853	0.6182	Metaqtl1_8	206145885	212423973	GRMZM2G160927	GO	extracellular region, pathogenesis	intron	0
PZE-101175642	0	1	220074362	5	T	G	4.12e-05	101.717	8.77e-15	5.16e-06	104.196	0.00014561	23.1289	7.95e-05	0.906539	0.484155	NA	2.14e-07	20.7487	NA	275.13	0.135	0.001	-1.8353	0.19977	0.0654762	0	0.1209	0.1398	0	0.184146	0	0	0.396669	0.0785124	0	0.1026	0	0	0.2727	NA	NA	NA	GRMZM2G136426	NA	NA	NA	3
PZE-101196605	0	1	244740613	6	A	G	0.0259955	-36.7767	0.00115758	0.00934899	-39.3601	0.990236	0.0501805	0.0170905	0.548897	0.412713	0.816406	0.00337132	-14.5366	7.7219	-133.207	0.4666	0.001	0.71941	0.40475	0.378049	0.0036	0.2539	0.4759	0.489804	0.0555641	0	0.18	0.489429	0.359524	0.4286	0.9714	0	0.1	0.4273	NA	NA	NA	GRMZM2G070825	EntrezGene	phosphoenolpyruvate-dependent sugar phosphotransferase system	NA	8050
SYN13479	0	1	249319865	6	T	G	3.86e-05	-71.4239	2.25e-05	5.29e-07	-83.4049	0.22048	-5.59323	0.000579822	0.00262812	0.271406	0.141545	0.000582713	-25.7565	-52.6061	-202.316	0	0.21	-1.8353	0.19683	0.110119	0	0.1916	0.1904	0.124502	0.141973	0.197514	0.136025	0.32	0.896694	0.9333	0.9231	0.8889	0.9266	0.8	Metaqtl1_10	245134438	252856583	GRMZM2G103843	GO	ribokinase activity	exon	0
SYN13483	0	1	249324652	6	A	G	6.64e-06	-79.4304	1.05e-05	6.21e-08	-92.1795	0.0989239	-7.70419	0.000226036	0.00616463	0.271406	0.114723	0.000115016	-25.7565	-58.5069	-232.084	0	0.27	-1.6857	0.19612	0.104167	0	0.1836	0.1817	0.124502	0.141973	0.197514	0.120157	0.297498	0.904959	0.9333	0.9231	0.8889	0.9358	0.8182	Metaqtl1_10	245134438	252856583	GRMZM2G103843	GO	ribokinase activity	exon	0
SYN6273	0	1	253303473	6	A	C	5.03e-07	-92.8453	2.11e-05	2.77e-06	-84.3369	0.0508389	-9.30139	3.04e-05	0.13277	0.0990492	0.00768896	0.0029697	-52.7099	-77.1145	-205.901	0.0117	0.019	-2.1044	0.19768	0.102102	0	0.1476	0.1493	0	0.0498893	0.197514	0.239214	0.222189	0.900415	1	0.9744	0.8889	0.8611	0.8727	NA	NA	NA	GRMZM2G366373	GO	regulation of transcription, response to freezing	exon	0
PZE-101206252	0	1	255255324	6	A	G	0.000690673	65.3649	4.59e-05	0.0326534	40.833	8.14e-06	22.303	1.94e-05	0.484464	0.00229861	0.00208516	0.0804182	150.166	91.6721	138.016	0.0536	0.001	-2.1044	0.19854	0.0848214	0	0.0957	0.1011	0	0	0	0.237332	0.222189	0.0909091	0	0	0	0.1376	0.1273	NA	NA	NA	GRMZM2G016875	Uniprot/SPTREMBL	Translation initiation factor eIF-2B gamma subunit	intron	0
SYN19258	0	1	278034859	7	A	C	0.775256	-4.8078	0.0455628	0.965413	0.58022	0.505499	-2.42536	0.415032	0.383752	0.0278679	0.0812396	0.0534574	-56.4609	40.9821	-92.3806	0.5902	0.001	1.4949	0.43615	0.449254	0.0037	0.2037	0.497	0.124502	0.0498893	0	0.332958	0.471008	0.508299	0.9333	0.9744	0	0.211	0.6204	NA	NA	NA	GRMZM2G328224	GO	transferase activity, transferring hexosyl groups	exon	0
PZE-102040098	0	2	20018130	8	T	C	3.09e-06	54.1635	0.168386	1.87e-06	52.3132	0.41774	2.48775	0.000182946	0.449887	0.0922385	0.0194254	0.0974907	25.5915	50.8831	74.7222	0.0977	0.001	-2.3961	0.19819	0.483582	0	0.4486	0.4971	0.42	0.381318	0.493817	0.363235	0.495859	0.458678	0.7	0.7436	0.5556	0.2385	0.5455	NA	NA	NA	GRMZM2G172936	EntrezGene	dehydration-responsive element-binding protein 1C	NA	27994
PZE-102062565	0	2	40886744	9	A	G	1.94e-06	-86.8285	6.16e-07	0.000136666	-66.3661	0.000148272	-17.7064	1.71e-07	0.49721	0.0149733	0.0311466	0.367454	-59.0475	-130.517	-45.4824	0.1355	0.001	-2.1518	0.19855	0.107143	0.0036	0.1369	0.1583	0	0.184146	0	0.0534875	0.42	0.902893	1	0.8974	1	0.9725	0.7	Metaqtl2_4	20876125	92529717	GRMZM2G110279	UniGene	TSA: Zea mays contig47014, mRNA sequence	exon	0
PZE-102068428	0	2	46205534	9	T	G	1.65e-05	-56.4684	2.96e-14	2.4e-06	-57.0163	0.467132	-2.31727	0.000692509	0.0599371	0.000234982	1.35e-05	0.00083742	-49.8255	-90.6873	-185.703	0.2518	0.001	-2.0044	0.19885	0.353293	0.0036	0.3218	0.4301	0.494654	0.444422	0	0.456133	0.150218	0.339583	0.4483	0.6667	0	0.3519	0.0818	Metaqtl2_4	20876125	92529717	GRMZM2G068510	GO	metabolic process, methyltransferase activity	NA	135090
SYN20670	0	2	46524503	9	T	C	1.85e-06	-60.6006	3.33e-16	3.44e-06	-55.9052	0.00902784	-8.43922	1.22e-06	0.248402	0.883064	1.19e-07	3.14e-05	-2.63718	-108.715	-178.577	0.4258	0.001	-2.1644	0.19848	0.326866	0.0019	0.2831	0.4931	0.18	0.294559	0	0.4053	0.48	0.657676	0.9	0.8205	0	0.7176	0.4	Metaqtl2_4	20876125	92529717	GRMZM2G147158	Uniprot/SPTREMBL	Putative uncharacterized protein	exon	0
PZE-102079486	0	2	62516828	10	T	C	3.43e-06	-71.3527	4.42e-12	1.47e-05	-62.9101	0.0677192	-7.1212	0.000350132	0.00649744	0.864468	0.00978329	0.000345187	-4.71629	-70.3715	-167.299	0.1332	0.001	-2.0933	0.19841	0.169643	0	0.1786	0.206	0	0.141973	0	0.263328	0.452259	0.838843	1	0.9231	1	0.844	0.6545	Metaqtl2_4	20876125	92529717	GRMZM2G084462	GenBank	product:isopentenyl transferase IPT2	exon	0
PZE-102085471	1	2	75405123	11	T	C	8.02e-06	-65.7952	1.05e-07	4.81e-05	-59.2794	5.94e-05	-15.3515	1.3e-06	0.33849	0.00144161	3.24e-06	0.029078	-92.2647	-106.085	-131.319	0.0905	0.001	-2.0933	0.19851	0.165179	0	0.1378	0.1515	0	0.0498893	0	0.363235	0.248659	0.855372	1	0.9744	1	0.7615	0.8545	Metaqtl2_4	20876125	92529717	AC197056.3	GO	DNA binding, translation, structural constituent of ribosome	NA	14116
PZE-102086452	1	2	78699684	11	T	C	3.87e-08	74.2724	1e-16	5.98e-07	66.7255	0.00186685	10.9065	3.58e-07	0.00018074	0.00461632	8.33e-09	9.04e-06	65.2295	120.745	203.326	0.3368	0.001	-1.6166	0.20144	0.323263	0.0019	0.2843	0.4287	0.0643822	0.0498893	0.493817	0.397033	0.359868	0.314346	0.0333	0.0256	0.4444	0.2731	0.7647	Metaqtl2_4	20876125	92529717	GRMZM2G474153	GO	protein kinase activity, protein amino acid phosphorylation	exon	0
PZE-102086825	1	2	79476736	11	A	G	6.29e-07	-64.3713	1e-16	5.15e-06	-58.2165	0.00278103	-10.2172	1.18e-05	0.010807	0.00461632	8.53e-09	0.000311421	-65.2295	-120.151	-162.911	0.2815	0.001	-1.8736	0.19948	0.313433	0.0018	0.2987	0.4157	0.0643822	0.0498893	0.493817	0.394751	0.431402	0.69917	0.9667	0.9744	0.5556	0.7294	0.3148	Metaqtl2_4	20876125	92529717	GRMZM2G168447	GO	extracellular region	NA	504
PZE-102086869	1	2	79641876	11	A	G	1.78e-06	-61.4856	1e-16	8.83e-06	-57.4024	0.00625529	-9.40104	2.07e-05	0.0279278	0.00337708	1.39e-08	0.000415339	-66.6683	-121.548	-157.359	0.2714	0.001	-1.97	0.19909	0.318598	0.0019	0.3025	0.4151	0.0666195	0.0498893	0.493817	0.401698	0.440349	0.695378	0.9655	0.9744	0.5556	0.7217	0.3273	Metaqtl2_4	20876125	92529717	GRMZM2G064168	EntrezGene	hypothetical protein LOC100279147	NA	149661
PZE-102086883	1	2	79684036	11	A	G	1.71e-06	-68.8235	1e-16	1.47e-05	-60.2071	0.00298243	-10.9034	0.000133583	0.0287851	0.00651404	2.27e-06	0.00221821	-67.3626	-105.56	-141.45	0.2545	0.001	-2.0825	0.19873	0.373646	0.0024	0.3214	0.4312	0.071262	0.0799222	0.493817	0.455717	0.435775	0.637056	0.963	0.9583	0.5556	0.6488	0.3208	Metaqtl2_4	20876125	92529717	GRMZM5G818556	NA	NA	NA	107501
PZE-102086988	1	2	79873237	11	T	C	1.9e-06	-61.3569	1e-16	1.72e-05	-54.7925	0.00693246	-9.19536	3.53e-05	0.0154032	0.00510909	9.89e-09	0.000631224	-64.4956	-120.09	-155.846	0.281	0.001	-1.8871	0.19923	0.311747	0.0018	0.299	0.4158	0.0643822	0.0512166	0.493817	0.394751	0.431402	0.697917	0.9667	0.9737	0.5556	0.7294	0.3148	Metaqtl2_4	20876125	92529717	GRMZM2G065839	EntrezGene	hypothetical protein LOC100273674	NA	419174
PZE-102087005	1	2	80014794	11	A	G	8.54e-06	-63.0009	1.11e-16	2.7e-05	-57.9629	0.0215309	-8.43798	0.00021421	0.191457	0.00766716	2.73e-06	0.0159005	-74.7862	-105.601	-136.936	0.1756	0.001	-2.0933	0.19849	0.207904	0.0363	0.2774	0.3365	0	0.0498893	0.493817	0.308667	0.48	0.820574	1	0.9744	0.5556	0.8093	0.6	Metaqtl2_4	20876125	92529717	GRMZM2G065839	EntrezGene	hypothetical protein LOC100273674	NA	277617
PZE-102087014	1	2	80057475	11	A	G	4.28e-06	-65.9709	1e-16	1.14e-05	-62.4504	0.200307	-4.56588	5.43e-05	0.0666138	0.000357003	2.06e-07	0.00159246	-100.171	-122.194	-152.467	0.2168	0.001	-1.894	0.19936	0.24026	0.0145	0.2734	0.3491	0.0328422	0.0498893	0.408151	0.32701	0.486748	0.776018	0.9833	0.9744	0.7143	0.7941	0.4186	Metaqtl2_4	20876125	92529717	GRMZM2G065839	EntrezGene	hypothetical protein LOC100273674	NA	234936
PZE-102087049	1	2	80112973	11	G	C	4.14e-06	-66.6066	1e-16	3.85e-05	-57.5477	0.00298706	-10.8893	0.000133289	0.030814	0.00651404	2.04e-06	0.00429532	-67.3626	-105.572	-132.301	0.2582	0.001	-1.9537	0.19906	0.379928	0.0024	0.3205	0.4321	0.071262	0.0799222	0.493817	0.455717	0.431402	0.633838	0.963	0.9583	0.5556	0.6488	0.3148	Metaqtl2_4	20876125	92529717	GRMZM2G090122	NA	NA	NA	179438
ZM012388-0529	1	2	89708857	12	A	G	4.63e-06	60.0917	7.32e-06	1.44e-05	57.0243	0.00918269	9.05684	0.000332993	0.072551	0.101191	1.77e-06	0.0272642	34.0977	95.3238	154.971	0.0891	0.001	-2.1775	0.19816	0.241791	0	0.2575	0.2827	0.124502	0.184146	0.345654	0.479233	0.103059	0.775934	0.9333	0.8974	0.7778	0.6019	0.9455	Metaqtl2_4	20876125	92529717	GRMZM2G353548	GO	copper ion binding	intron	0
PZE-102105891	0	2	133120336	13	T	C	6.23e-06	-53.9398	2.42e-06	4.61e-06	-51.6937	0.0210197	-7.38309	0.00067974	0.00263112	0.513981	0.000286942	0.000820699	-11.1733	-78.2011	-149.59	0	0.06	-1.8604	0.19704	0.48951	0	0.5125	0.5029	0.5	0.498053	0.48	0.482403	0.440349	0.490291	0.5	0.4688	0.4	0.5938	0.3273	NA	NA	NA	GRMZM2G109527	GO	phosphopantetheine binding	NA	28985
PZE-102105892	0	2	133120357	13	T	C	6.23e-06	53.9398	2.42e-06	4.61e-06	51.6937	0.0210197	7.38309	0.00067974	0.00263112	0.513981	0.000286942	0.000820699	11.1733	78.2011	149.59	0	0.049	-2.0135	0.19739	0.48951	0	0.5125	0.5029	0.5	0.498053	0.48	0.482403	0.440349	0.509709	0.5	0.5312	0.6	0.4062	0.6727	NA	NA	NA	GRMZM2G109527	GO	phosphopantetheine binding	NA	28964
PZE-102123525	0	2	171073983	14	A	G	0.000734905	38.416	0.000758965	0.0301695	23.6093	7.88e-06	12.4688	0.00312853	0.00054606	0.584532	0.00017383	0.531002	7.68145	75.3608	28.466	0	0.338	-1.6857	0.19584	0.4375	0	0.4831	0.4817	0.391142	0.497035	0.444422	0.487832	0.499834	0.421488	0.2667	0.4615	0.3333	0.422	0.4909	NA	NA	NA	GRMZM2G176977	GO	cofactor, oxidoreductase activity, acting on the CH-OH group of donors, NAD or NADP as acceptor	exon	0
PZE-102123999	0	2	172491875	14	T	C	1.44e-05	-65.8384	2.53e-11	2.21e-06	-70.0621	0.0406111	-7.36196	0.000349449	0.00613823	0.47502	0.00158928	5.43e-05	-14.3669	-92.5459	-181.404	0.1518	0.001	-2.1394	0.19822	0.193846	0	0.185	0.2181	0.137218	0.102346	0	0.169515	0.478451	0.849785	0.9259	0.9459	1	0.9065	0.6038	NA	NA	NA	GRMZM2G412281	NA	NA	NA	52276
SYN12061	0	2	199457622	15	A	C	7.1e-06	49.896	5.64e-07	6.93e-06	48.8116	0.218519	3.56268	0.000324649	0.0364115	0.621675	1.59e-06	0.00145894	6.8978	93.3376	142.932	0	0.91	-1.4534	0.19416	0.447761	0	0.5115	0.5007	0.491102	0.494466	0.493817	0.496589	0.48	0.556017	0.5667	0.5526	0.4444	0.5413	0.6	Metaqtl2_5	196801044	202542705	GRMZM2G400173	GO	transporter activity	exon	0
PZE-103040501	0	3	36217239	16	T	C	3.08e-07	-113.92	0.000184469	7.24e-07	-105.204	0.0161483	-13.4072	1.79e-08	0.285585	0.00148731	0.00435362	0.140833	-92.0159	-113.965	-109.832	0.0163	0.063	-2.1518	0.19808	0.0744048	0	0.1121	0.1139	0.18	0	0	0.136025	0.222189	0.92562	0.9	1	1	0.9266	0.8727	Metaqtl3_3	25574959	37680954	GRMZM2G161658	EntrezGene	epoxide hydrolase 2	exon	0
PZB02179.5	0	3	158890884	17	A	G	3.56e-06	59.6355	0.253452	1.53e-05	52.9844	0.0044693	9.21638	3.58e-05	0.143707	0.616557	4.85e-11	0.611358	11.7545	129.446	23.6823	0.283	0.001	-1.8604	0.19927	0.409091	0	0.341	0.4756	0.0643822	0.184146	0.444422	0.448544	0.495859	0.556485	0.9667	0.8974	0.3333	0.3396	0.5455	NA	NA	NA	GRMZM2G471529	EntrezGene	histidine kinase 2	intron	0
PZD00037.1	0	3	158982309	17	A	C	0.921947	0.103049	6.27e-13	0.960102	0.823011	0.622608	2.14639	0.848028	0.301418	0.397425	0.466514	0.00212071	-16.1632	23.1846	-188.145	0.6736	0.001	1.2251	0.43146	0.34375	0.0051	0.153	0.4686	0.124502	0.340839	0	0.166582	0.103059	0.295455	0.9333	0.7821	0	0.0917	0.0545	NA	NA	NA	GRMZM2G171650	GO	transcription factor activity	intron	0
PZE-103098863	0	3	159170263	17	A	G	0.64832	-9.38079	7.53e-14	0.60573	-8.61347	0.888702	0.621398	0.736566	0.147745	0.660303	0.407131	0.000302508	-8.62673	27.9922	-225.293	0.6814	0.001	1.4081	0.43779	0.3429	0.0051	0.1504	0.4721	0.124502	0.310641	0	0.152722	0.134829	0.30083	0.9333	0.8077	0	0.0833	0.0727	NA	NA	NA	GRMZM2G082608	UniGene	Hypothetical protein LOC100275900	exon	0
PZE-103099020	0	3	159378587	17	T	C	7.64e-05	52.7677	0.0541715	1.18e-06	61.703	0.0436103	7.05134	0.000239686	0.800903	0.611802	1.67e-08	0.217656	10.6213	129.45	-57.7457	0.528	0.001	-0.95511	0.21871	0.468468	0	0.2352	0.4983	0.124502	0.260291	0	0.313217	0.431402	0.4125	0.9333	0.8462	0	0.1944	0.3148	NA	NA	NA	GRMZM5G878561	GO	DNA binding, nucleus	intron	0
PZE-103099066	0	3	159526813	17	A	G	1.16e-06	62.6434	1e-16	4.51e-07	60.7909	0.00122198	10.3204	1.61e-06	7.52e-05	0.140064	4.3e-13	0.000736261	23.8035	147.9	162.287	0.1553	0.001	-2.2191	0.19814	0.380597	0.0051	0.3956	0.4684	0.277822	0.435559	0.444422	0.381805	0.36103	0.373967	0.1667	0.3205	0.3333	0.2569	0.7636	NA	NA	NA	GRMZM2G485120	NA	NA	NA	2261
PZE-103107609	0	3	168525546	18	A	G	9.45e-05	-45.5875	1.41e-07	2.28e-06	-50.218	0.868154	-0.486795	0.000756023	0.0406023	0.00884138	0.00435622	0.0279891	-36.5014	-57.8826	-104.312	0.1426	0.002	-2.234	0.19775	0.438806	0.0222	0.43	0.5015	0.428028	0.499672	0.277822	0.464622	0.396669	0.421162	0.6897	0.4872	0.8333	0.367	0.2727	Metaqtl3_4	164517378	169702447	GRMZM2G086845	EntrezGene	fructokinase 1	intron	0
PZE-103107953	0	3	168961638	18	T	C	4.58e-05	-96.3104	5.71e-05	1.39e-06	-99.1833	0.000515034	-17.5297	1.29e-05	0.622796	0.0449832	3.87e-06	0.271117	-82.0901	-145.917	-92.067	0	0.444	-1.9304	0.19747	0.0778443	0	0.1032	0.1025	0.124502	0.0498893	0	0.181438	0.139599	0.925	0.9333	0.9744	1	0.8991	0.9245	Metaqtl3_4	164517378	169702447	GRMZM5G882078	GO	protein kinase activity	exon	0
PZE-103145047	0	3	199953486	19	T	C	2.49e-07	-61.3166	1e-16	7.77e-08	-61.2424	0.0803083	-5.48414	0.00014577	0.0170584	0.000392082	0.00103245	2.14e-06	-55.7575	-65.5715	-211.337	0.3746	0.001	-2.0825	0.19885	0.421131	0.0036	0.3143	0.5025	0.231062	0.444422	0	0.429237	0.404778	0.588843	0.8667	0.6667	0	0.6881	0.2818	NA	NA	NA	GRMZM5G886883	EntrezGene	hypothetical protein LOC100278454	intron	0
PZE-103186627	0	3	230750417	20	A	G	1.04e-06	-129.218	2.65e-06	6.49e-06	-107.064	0.0115015	-15.9342	1.36e-07	0.659308	0.00198356	0.00663817	0.0979534	-213.741	-113.023	-120.808	0.0201	0.027	-1.97	0.19845	0.0569231	0	0.0636	0.0649	0	0	0	0.158035	0.1472	0.943966	1	1	1	0.9135	0.92	NA	NA	NA	GRMZM2G111533	GO	lipid metabolic process	NA	30994
PZE-104010434	0	4	7567350	21	T	C	0.303064	15.0154	0.0355879	0.237663	16.3998	0.842266	0.725124	0.430084	0.0230327	0.0576985	0.194238	0.360575	42.4692	-31.6612	41.8906	0.5492	0.001	1.0512	0.41978	0.480422	0.0019	0.2258	0.5008	0.237767	0.0498893	0	0.309779	0.486618	0.516736	0.1379	0.0256	1	0.8084	0.4182	NA	NA	NA	GRMZM2G012821	UniGene	Clone 286514 mRNA sequence	NA	49496
PZE-104013311	0	4	11576332	22	A	G	3.94e-07	64.5335	7.35e-05	7.99e-08	65.5001	0.13092	5.029	1.44e-05	0.787012	0.00123021	8.06e-06	0.00100566	55.3736	91.1598	194.084	0.2205	0.005	-2.0227	0.19753	0.25744	0	0.3442	0.4415	0.32	0.260291	0.345654	0.429237	0.297498	0.260331	0.2	0.1538	0.7778	0.3119	0.1818	NA	NA	NA	GRMZM2G113241	EntrezGene	LOC100277620	NA	50532
PZE-104028018	0	4	33699741	23	A	G	0.00156346	-82.7396	2.3e-07	0.000390744	-86.6447	5.81e-06	-29.3628	0.000177761	0.118674	NA	0.152739	0.0150239	NA	-68.2879	-170.128	0.0534	0.004	-2.1394	0.19832	0.0505952	0	0.0734	0.0776	0	0	0	0.10395	0.248659	0.942149	1	1	1	0.945	0.8545	Metaqtl4_2	28883076	41788861	GRMZM5G870572	Uniprot/SPTREMBL	BSD domain containing protein	exon	0
PZE-104041043	0	4	55862084	24	T	C	2.83e-06	50.1469	3.32e-06	1.87e-05	44.4575	0.00568961	7.88976	1.76e-05	0.160154	8.83e-05	0.0195239	0.00586878	54.7706	46.6426	123.294	0.1351	0.015	-2.0135	0.19743	0.461078	0.0055	0.4349	0.5028	0.48	0.41138	0.197514	0.5	0.499827	0.470833	0.4	0.2895	0.8889	0.5	0.5093	NA	NA	NA	GRMZM5G864377	NA	NA	NA	57531
PZE-104076717	0	4	151070427	25	T	C	1.47e-06	101.931	7.81e-08	7.85e-06	91.1375	1.91e-06	25.374	2.53e-05	0.00773232	0.37695	4e-10	0.0351831	28.5357	227.404	162.365	0.0129	0.146	-2.0516	0.19776	0.0688623	0	0.1052	0.1066	0	0.184146	0	0.120157	0.200772	0.0708333	0	0.1026	0	0.0642	0.1132	NA	NA	NA	GRMZM2G377217	GO	transcription factor activity	NA	339
PZE-104080388	0	4	154689801	25	T	C	2.77e-08	-84.2063	3.33e-16	1.2e-06	-72.3636	0.00403961	-11.1637	2e-05	0.666906	0.230908	0.00151383	0.0099912	-60.1656	-76.7932	-117.451	0.2035	0.001	-1.9229	0.19946	0.196429	0.0055	0.1792	0.225	0	0.0498893	0	0.327598	0.483474	0.809917	1	0.9744	1	0.7936	0.5909	NA	NA	NA	GRMZM2G102681	NA	NA	NA	106768
SYN8268	0	4	169212606	26	T	C	0.00328521	-51.6411	0.000931287	9.09e-06	-71.5322	0.630424	2.05336	0.0100658	0.349288	0.0170288	0.0375036	0.0189047	-65.0106	-52.1175	-157.126	0.1397	0.001	-2.0825	0.19771	0.142857	0	0.2379	0.2765	0.124502	0	0.493817	0.275684	0.248659	0.867769	0.9333	1	0.5556	0.8349	0.8545	Metaqtl4_3	166675986	173742863	GRMZM2G383210	GO	regulation of transcription, DNA-dependent, chromatin	exon	0
SYN8267	0	4	169213008	26	A	G	0.00328521	-51.6411	0.000931287	9.09e-06	-71.5322	0.630424	2.05336	0.0100658	0.349288	0.0170288	0.0375036	0.0189047	-65.0106	-52.1175	-157.126	0.1397	0.001	-2.1394	0.19785	0.142857	0	0.2379	0.2765	0.124502	0	0.493817	0.275684	0.248659	0.867769	0.9333	1	0.5556	0.8349	0.8545	Metaqtl4_3	166675986	173742863	GRMZM2G383210	GO	regulation of transcription, DNA-dependent, chromatin	exon	0
PZE-104110865	0	4	187035214	27	A	G	0.0450471	-40.7871	1.19e-11	0.178253	-26.444	9.93e-06	-22.3928	0.00267384	0.00125549	0.856582	0.00855793	0.00132954	-9.10794	-100.755	-179.349	0.0635	0.002	-2.2191	0.19777	0.0833333	0	0.1703	0.1818	0.0643822	0	0.345654	0.0875864	0.32	0.921488	0.9667	1	0.7778	0.9541	0.8	NA	NA	NA	GRMZM2G140047	GO	regulation of signal transduction	exon	0
PZE-104131987	0	4	214509322	28	T	C	2.89e-06	50.024	0.551118	6.1e-05	41.5353	0.000196559	10.5433	0.00057607	0.00571271	0.49585	0.751446	0.00911021	-9.49804	6.52682	116.739	0.0952	0.019	-2.0417	0.19752	0.443452	0	0.4419	0.4883	0.5	0.460238	0.197514	0.477739	0.486618	0.442149	0.5	0.641	0.1111	0.3945	0.4182	Metaqtl4_4	193341409	230653809	GRMZM2G000576	NA	NA	NA	2005
PZE-104135147	0	4	219779429	28	T	C	2.57e-05	57.0695	6.42e-08	4.33e-06	57.0061	0.130462	5.15625	5.52e-05	0.000549679	0.868502	0.8014	3.32e-05	3.48342	5.88695	182.223	0.14	0.001	-2.1044	0.19798	0.250755	0	0.2845	0.3308	0.231062	0.188424	0	0.450639	0.495859	0.291139	0.1333	0.1053	0	0.3429	0.4545	Metaqtl4_4	193341409	230653809	GRMZM2G059039	GO	binding	intron	0
PZE-105016072	0	5	6993026	29	A	G	3.77e-05	48.5111	8.81e-06	7.48e-06	50.0192	0.431859	2.388	0.000283897	0.296316	0.594544	0.00163805	0.00559673	7.70579	62.244	135.893	0.1695	0.001	-2.1394	0.19828	0.44582	0	0.3843	0.4627	0.497782	0.492188	0	0.487832	0.365527	0.547009	0.4667	0.5625	1	0.422	0.7593	Metaqtl5_3	6609013	10900372	GRMZM2G553379	GO	transcription factor activity	intron	0
PZE-105036244	0	5	21040795	30	A	G	1.87e-06	-54.328	3.76e-13	1.65e-05	-47.5797	0.126787	-4.61212	0.00011775	0.0120343	0.000598804	0.0113093	0.000277207	-53.3744	-51.3293	-163.781	0.1848	0.001	-2.3166	0.198	0.495536	0.0018	0.4064	0.4986	0.277822	0.294559	0.444422	0.483182	0.452259	0.510331	0.8333	0.8205	0.3333	0.4083	0.3455	NA	NA	NA	GRMZM2G146041	GO	nucleic acid binding	intron	0
PZE-105036265	0	5	21046039	30	T	C	5.68e-06	-53.2663	3.33e-16	1.18e-06	-55.0271	0.332832	-2.99667	0.00051297	0.0342642	0.000269814	0.0127626	3.33e-05	-57.1906	-50.6103	-191.295	0.2194	0.001	-2.1909	0.19826	0.489583	0.0018	0.3913	0.5013	0.277822	0.294559	0.444422	0.483182	0.37946	0.489669	0.8333	0.8205	0.3333	0.4083	0.2545	NA	NA	NA	GRMZM2G146041	GO	nucleic acid binding	exon	0
PZE-105049333	0	5	40625928	31	T	C	0.376889	11.8714	0.501682	0.112951	20.7485	0.315632	3.45989	0.842623	0.844421	0.135038	0.247849	0.457327	-30.5841	25.4967	34.609	0.5781	0.001	1.1396	0.44482	0.464174	0	0.2089	0.495	0	0.113855	0	0.39893	0.489018	0.517094	1	0.9394	0	0.2752	0.5741	Metaqtl5_4	24531081	53129229	GRMZM2G150893	GO	peroxidase activity	NA	119669
PZE-105056940	0	5	54992598	32	A	G	7.58e-05	-60.0755	3.69e-09	3.73e-06	-67.4429	0.182797	-5.07625	1.72e-05	0.0168258	0.0443286	1.94e-05	0.00350661	-55.3801	-88.7526	-145.889	0.4992	0.001	-1.9082	0.19944	0.293403	0.0042	0.2322	0.4637	0	0.2112	0	0.420798	0.473734	0.706311	1	0.88	0	0.699	0.6146	NA	NA	NA	AC197347.3	GO	nucleotide binding	NA	51781
PZE-105082200	0	5	96854141	33	A	G	4.78e-06	-62.8177	6.48e-07	4.83e-08	-69.5408	0.551956	-2.20312	0.000919302	0.768474	0.523764	0.000728682	0.00220504	19.3301	-75.6813	-159.052	0.0228	0.038	-1.8803	0.19735	0.21129	0.0019	0.2492	0.255	0.128478	0.124502	0.197514	0.350833	0.393463	0.809211	0.931	0.9333	0.8889	0.7731	0.7308	NA	NA	NA	GRMZM2G118939	EntrezGene	BRASSINOSTEROID INSENSITIVE 1-associated receptor kinase 1	NA	317913
PZE-105082252	0	5	97197585	33	T	C	2.88e-06	-62.1063	2.45e-05	2.96e-07	-64.8682	0.146503	-5.11029	0.000433292	0.737398	0.178234	6.92e-06	0.00479181	26.6313	-101.761	-151.564	0	0.842	-1.5066	0.19456	0.211078	0.0018	0.3194	0.3136	0.328185	0.300541	0.197514	0.327598	0.37946	0.789583	0.7931	0.8158	0.8889	0.7936	0.7455	NA	NA	NA	AC194591.2	GO	vasopressin receptor activity	NA	68353
PZE-105082431	0	5	97599615	33	G	C	4.59e-07	-58.2299	3.5e-05	5.98e-08	-60.922	0.193285	-4.07936	4.12e-06	0.887263	0.0992944	3.58e-05	0.0366227	-29.0544	-82.5229	-97.6022	0.3019	0.001	-2.1158	0.19819	0.417702	0.0019	0.3496	0.5007	0.393463	0.297498	0	0.497822	0.486618	0.587336	0.7308	0.8182	0	0.533	0.5818	NA	NA	NA	GRMZM2G401463	EntrezGene	hypothetical protein LOC100383167	exon	0
PZE-105082504	0	5	97741208	33	A	G	1.25e-06	-63.2913	3.95e-10	1.79e-07	-67.0879	0.162337	-5.08468	2.85e-05	0.53181	0.251308	3.63e-07	0.0215437	-37.2626	-101.852	-114.994	0.5072	0.001	-1.8	0.19976	0.29717	0.002	0.2302	0.4671	0.0666195	0.0996665	0	0.46158	0.476758	0.699561	0.9655	0.9474	0	0.6386	0.6078	NA	NA	NA	GRMZM2G132358	UniGene	Full-length cDNA clone ZM_BFb0217H17	NA	120218
PZE-105082534	0	5	97866200	33	A	G	1.14e-05	49.2471	3.56e-05	2.85e-06	50.1468	0.333153	2.82417	1.82e-05	0.183509	0.897138	5.08e-06	0.0909979	1.82308	90.7537	76.9281	0.2096	0.002	-2.1644	0.19823	0.467066	0	0.3917	0.4956	0.391142	0.497035	0	0.498951	0.493817	0.506224	0.2667	0.4615	1	0.5229	0.5556	NA	NA	NA	GRMZM2G018962	Uniprot/SPTREMBL	Exostosin-like	intron	0
PZE-105082535	0	5	97866225	33	T	C	7.83e-07	-57.0277	1.1e-07	5.83e-07	-56.2582	0.0421491	-6.29449	5.38e-06	0.978952	0.37056	1.68e-07	0.0166029	-15.4016	-101.273	-110.524	0.2935	0.001	-2.1775	0.19811	0.384731	0.0018	0.3538	0.5008	0.391142	0.326068	0	0.486354	0.495859	0.605372	0.7333	0.7949	0	0.5826	0.5455	NA	NA	NA	GRMZM2G018962	Uniprot/SPTREMBL	Exostosin-like	intron	0
PZE-105082545	0	5	97872011	33	A	G	1.28e-07	-64.7209	5.43e-12	3.41e-08	-66.0391	0.138031	-4.9437	1.52e-05	0.863067	0.0777952	3.97e-08	0.00707111	-43.2913	-105.391	-124.62	0.5031	0.001	-1.7467	0.20008	0.335821	0.0018	0.2365	0.4759	0.0643822	0.0996665	0	0.475756	0.495859	0.670124	0.9667	0.9474	0	0.6101	0.5455	NA	NA	NA	GRMZM2G018962	Uniprot/SPTREMBL	Exostosin-like	NA	351398
PZE-105082696	0	5	98224004	33	T	C	3.56e-05	45.8199	4.9e-05	5.49e-06	48.1722	0.405011	2.42227	6.17e-05	0.116016	0.897138	1.11e-05	0.0909979	1.82308	87.0423	76.9281	0.2095	0.004	-2.2988	0.19797	0.467066	0	0.3916	0.4953	0.391142	0.497035	0	0.498454	0.493817	0.508333	0.2667	0.4615	1	0.5278	0.5556	NA	NA	NA	GRMZM2G134393	Uniprot/SPTREMBL	Clone 94160 mRNA sequence	exon	0
SYN10842	0	5	173161573	34	A	C	0.00287001	42.3066	6.56e-06	0.0155598	33.1405	3.35e-06	16.2328	0.0551534	0.552355	0.0813928	0.00489009	0.224447	40.7958	66.0891	59.2558	0.0411	0.017	-2.0417	0.1974	0.231629	0.0036	0.3107	0.324	0.237767	0.0555641	0.444422	0.348199	0.404778	0.201327	0.1379	0.0286	0.3333	0.2245	0.2818	NA	NA	NA	GRMZM2G149865	GO	methyltransferase activity	NA	3493
PZE-105123692	0	5	180438569	34	T	C	0.000357413	47.1954	4.44e-16	9.42e-06	53.0855	0.913447	0.357226	0.00308835	0.0485901	0.657167	0.00369537	0.0021524	8.74628	62.2691	139.454	0.2567	0.001	-2.1158	0.1985	0.33631	0.0055	0.2956	0.3977	0.18	0.355063	0	0.451328	0.433898	0.359504	0.1	0.2308	0	0.344	0.6818	NA	NA	NA	GRMZM2G029922	EntrezGene	hypothetical protein LOC100384666	exon	0
PZE-105130917	0	5	187848427	34	T	C	4.93e-06	-61.7859	4.1e-13	3.4e-08	-72.0432	0.338438	-3.38531	0.000452332	0.19695	0.949606	0.00178612	0.0012779	-1.42312	-74.874	-144.485	0.1466	0.001	-2.1775	0.19812	0.231343	0.0037	0.2319	0.2717	0.0643822	0.294559	0	0.263328	0.491602	0.798755	0.9667	0.8205	1	0.844	0.5648	Metaqtl5_6	183522165	195565770	GRMZM2G159918	GO	metabolic process, transferase activity, transferring hexosyl groups	exon	0
PZE-106031708	0	6	74070890	35	T	C	4.57e-07	101.1	6.05e-12	3.6e-05	81.1814	0.00390809	15.7327	0.000104477	0.0603939	0.518499	0.000299971	0.00146145	-45.7471	137.139	194.42	0.086	0.001	-2.1044	0.19877	0.0714286	0	0.0982	0.1074	0	0	0	0.151554	0.32	0.0826446	0	0	0	0.0826	0.2	Metaqtl6_1	31316719	80823770	GRMZM2G047204	GO	homoiothermy, ice binding, response to freezing	exon	0
PZE-106032161	0	6	74959244	35	A	G	2.01e-06	58.2112	1.11e-16	7.65e-08	63.0718	0.709071	1.19158	1.66e-05	0.241054	0.16519	1.37e-06	0.00523596	23.3348	95.8401	132.41	0.3352	0.001	-2.1518	0.19835	0.427245	0	0.3333	0.5014	0.191259	0.394476	0.21875	0.444422	0.345654	0.418103	0.1071	0.2703	0.875	0.3333	0.7778	Metaqtl6_1	31316719	80823770	GRMZM2G005499	GO	transmembrane transport	exon	0
SYN38078	0	6	158225752	36	A	C	4.43e-06	-62.353	5.16e-06	2.04e-07	-65.9778	0.658584	-1.57983	0.00184896	0.522684	0.0145809	1.46e-05	0.0234421	-62.5375	-88.5496	-131.112	0.1653	0.001	-2.0044	0.19899	0.226866	0	0.1976	0.2368	0.0643822	0.0498893	0	0.473688	0.36103	0.764463	0.9667	0.9744	1	0.6147	0.7636	Metaqtl6_3	156256856	159363337	GRMZM2G074792	GO	zinc ion binding	exon	0
SYN18500	0	7	4543491	37	T	G	6.38e-07	-67.4824	2.66e-05	1.19e-06	-64.3388	0.0799856	-6.21947	2.95e-05	0.885001	0.00214007	1.23e-05	0.0176449	-51.7762	-105.391	-133.775	0	0.562	-1.5735	0.19505	0.209821	0.0109	0.3093	0.3043	0.32	0.184146	0.345654	0.275684	0.36103	0.822314	0.8	0.8974	0.7778	0.8349	0.7636	NA	NA	NA	GRMZM2G480002	UniGene	TSA: Zea mays contig14381, mRNA sequence	exon	0
PZE-107051602	0	7	101259886	38	T	C	3.11e-06	-69.741	0.00047299	6.08e-05	-57.5445	0.000264579	-12.9819	0.000428742	0.161816	0.981641	4.61e-06	0.00808342	0.483309	-116.987	-154.733	0.0121	0.684	-1.591	0.19516	0.176282	0	0.2902	0.2937	0.18	0.250923	0.444422	0.267302	0.249085	0.153509	0.1	0.1471	0.3333	0.1589	0.1458	NA	NA	NA	GRMZM2G108546	GO	zinc ion binding	NA	302
SYN1093	0	7	150040745	39	T	C	0.839838	-2.0701	0.437801	0.469988	-10.7082	0.968016	-0.139117	0.22616	0.512032	0.629958	0.297646	0.55223	-16.7961	23.2439	43.6675	0.6127	0.001	2.467	0.50837	0.405455	0.0067	0.1842	0.4757	0	0.0328422	0	0.456723	0.391142	0.580402	1	0.9833	0	0.3529	0.7333	NA	NA	NA	GRMZM2G313643	GO	protein serine/threonine kinase activity, protein amino acid phosphorylation	exon	0
SYN3222	0	7	150274887	39	T	C	0.77046	6.11616	0.0555575	0.873376	2.40432	0.986162	-0.0692517	0.0836429	0.527694	0.95109	0.0236773	0.532991	1.98026	46.5833	57.9444	0.7175	0.001	2.467	0.48847	0.310241	0	0.1254	0.4441	0	0.0498893	0	0.482215	0.0701501	0.684874	1	0.9744	0	0.4057	0.9636	NA	NA	NA	GRMZM2G107142	EntrezGene	PHI-1	exon	0
SYN18613	0	7	150876445	39	A	G	0.563962	8.01076	0.932475	0.516061	9.29531	0.635609	1.78282	0.0979133	0.574773	0.168721	0.241322	0.612803	-35.5942	26.2029	27.8074	0.6743	0.001	3.0965	0.48699	0.399399	0	0.154	0.4727	0	0.0498893	0	0.411548	0.277822	0.60251	1	0.9744	0	0.2897	0.8333	NA	NA	NA	GRMZM2G038449	UniGene	Transcribed locus	NA	11523
PZE-107095331	0	7	150888738	39	T	C	0.563962	8.01076	0.932475	0.516061	9.29531	0.635609	1.78282	0.0979133	0.574773	0.168721	0.241322	0.612803	-35.5942	26.2029	27.8074	0.6743	0.001	2.7439	0.48998	0.399399	0	0.154	0.4727	0	0.0498893	0	0.411548	0.277822	0.60251	1	0.9744	0	0.2897	0.8333	NA	NA	NA	GRMZM2G163045	UniGene	TSA: Zea mays contig22529, mRNA sequence	exon	0
SYN18617	0	7	150889017	39	T	C	0.405913	-11.7595	0.315303	0.682713	-5.6847	0.919981	-0.367028	0.0859235	0.984815	0.382709	0.179356	0.733924	21.4572	-30.7054	16.5433	0.6154	0.001	1.4668	0.43699	0.43994	0	0.1874	0.4872	0.0643822	0.0498893	0	0.384127	0.401254	0.441667	0.0333	0.0256	1	0.7407	0.2778	NA	NA	NA	GRMZM2G163095	RefSeq_dna	hypothetical protein LOC100384744 (LOC100384744), mRNA	exon	0
SYN34642	0	7	174326263	40	T	G	0.000917597	60.7564	8.65e-12	8.42e-06	75.4108	0.287233	-4.97985	0.00216557	0.311554	0.00048047	0.346209	0.000358519	140.121	29.9742	178.489	0.1903	0.001	-1.8669	0.19982	0.122024	0	0.135	0.1667	0	0	0	0.195956	0.452259	0.128099	0	0	0	0.1101	0.3455	NA	NA	NA	GRMZM2G041527	GO	tRNA 5'-leader removal	exon	0
PZE-108027099	0	8	27799514	41	T	C	1.17e-05	-61.2105	1e-16	3.89e-06	-61.4878	0.0918922	-5.99119	0.000825675	0.727908	0.000566303	0.00211399	0.00625047	-58.7579	-66.4914	-181.991	0.2415	0.001	-2.0933	0.19862	0.434629	0	0.3817	0.5032	0.185417	0.485139	0.493817	0.46875	0.193769	0.427861	0.8966	0.5862	0.5556	0.375	0.1087	NA	NA	NA	GRMZM5G875732	GO	oxydation reduction, electron carrier activity	exon	0
PZE-108034442	1	8	43288740	42	T	G	2.61e-07	-66.9833	5.88e-15	3.45e-08	-67.2405	0.0264778	-7.57348	0.00021791	0.0267564	0.00209045	0.0170843	0.000141593	-55.0484	-56.5925	-177.31	0.3676	0.001	-1.8736	0.19987	0.434328	0.0036	0.3177	0.5024	0.18	0.260291	0.345654	0.335262	0.404778	0.417012	0.9	0.8462	0.2222	0.213	0.2818	NA	NA	NA	GRMZM2G061052	GO	transcription regulator activity	NA	6165
PZE-108034443	1	8	43288844	42	T	C	1.51e-07	68.0482	1.44e-15	1.79e-08	68.4463	0.027366	7.54271	0.000142989	0.015377	0.00209045	0.0170843	6.64e-05	55.0484	56.5925	181.715	0.3689	0.001	-1.8669	0.19946	0.434132	0	0.317	0.5024	0.18	0.260291	0.345654	0.335262	0.401254	0.583333	0.1	0.1538	0.7778	0.787	0.7222	NA	NA	NA	GRMZM2G061052	GO	transcription regulator activity	NA	6061
PZE-108034444	1	8	43288865	42	C	G	2.52e-07	-67.1409	6.55e-15	3.76e-08	-67.1976	0.0279075	-7.51379	0.000225311	0.0250798	0.00209045	0.0180976	0.000141593	-55.0484	-56.315	-177.31	0.3676	0.001	-1.8232	0.19989	0.435629	0.0036	0.3177	0.5024	0.18	0.260291	0.345654	0.335262	0.404778	0.417012	0.9	0.8462	0.2222	0.213	0.2818	NA	NA	NA	GRMZM2G061052	GO	transcription regulator activity	NA	6040
PZE-108034450	1	8	43292615	42	A	T	2.87e-06	-60.7005	1e-13	4.55e-07	-61.124	0.0333484	-7.17109	0.000873146	0.0589143	0.00209045	0.0207754	0.00144796	-55.0484	-54.3471	-151.308	0.3592	0.001	-1.8736	0.19954	0.437126	0	0.322	0.5025	0.18	0.260291	0.345654	0.343424	0.417013	0.423237	0.9	0.8462	0.2222	0.2202	0.2963	NA	NA	NA	GRMZM2G144739	GO	phosphotransferase activity, alcohol group as acceptor	NA	2290
PZE-108034451	1	8	43297819	42	A	G	3.95e-07	65.9929	1.78e-15	6.29e-08	66.1463	0.0284457	7.48632	0.000228828	0.0121306	0.00209045	0.0170843	0.000197419	55.0484	56.5925	172.595	0.3689	0.001	-1.8232	0.2	0.431138	0	0.317	0.5024	0.18	0.260291	0.345654	0.335262	0.401254	0.583333	0.1	0.1538	0.7778	0.787	0.7222	NA	NA	NA	GRMZM2G144739	GO	phosphotransferase activity, alcohol group as acceptor	exon	0
PZE-108034489	1	8	43335544	42	T	C	9.25e-07	62.3397	7.55e-15	1.07e-07	62.9407	0.0245584	7.49	0.000227743	0.0199246	0.000748466	0.019634	0.000197419	56.5852	54.6246	172.595	0.316	0.001	-2.0321	0.1988	0.423881	0	0.3431	0.5016	0.231062	0.326068	0.345654	0.343424	0.401254	0.593361	0.1333	0.2051	0.7778	0.7798	0.7222	NA	NA	NA	GRMZM2G144739	GO	phosphotransferase activity, alcohol group as acceptor	NA	511716
PZE-108034485	1	8	43337037	42	T	G	6.49e-07	-64.993	7.33e-15	1.16e-07	-64.9818	0.0275697	-7.51541	0.000335087	0.0216622	0.00209045	0.0170843	0.000400942	-55.0484	-56.5925	-167.765	0.3676	0.001	-1.8057	0.20002	0.431343	0.0036	0.3177	0.5024	0.18	0.260291	0.345654	0.335262	0.404778	0.417012	0.9	0.8462	0.2222	0.213	0.2818	NA	NA	NA	GRMZM2G144739	GO	phosphotransferase activity, alcohol group as acceptor	NA	510223
PZE-108034556	1	8	43635141	42	A	T	1.91e-06	65.043	1.75e-14	2.76e-07	65.0465	0.0189905	8.26135	0.000378256	0.00415092	0.0314536	0.012738	0.000417347	38.4786	60.2097	174.358	0.3763	0.001	-1.7568	0.20035	0.450156	0.0039	0.3134	0.5024	0.128478	0.260291	0.345654	0.346874	0.42309	0.564935	0.069	0.1538	0.7778	0.7767	0.6961	NA	NA	NA	GRMZM2G138029	NA	NA	NA	212119
PZE-108034606	1	8	43847433	42	T	C	9.27e-07	63.4154	2e-15	9.21e-08	64.4899	0.0391831	7.00625	0.00029989	0.0188957	0.00209045	0.019634	0.000197419	55.0484	54.6246	172.595	0.3656	0.001	-1.8353	0.19965	0.432836	0	0.3187	0.5024	0.18	0.260291	0.345654	0.343424	0.401254	0.580913	0.1	0.1538	0.7778	0.7798	0.7222	NA	NA	NA	GRMZM2G138029	NA	NA	exon	0
PZE-108034607	1	8	43847472	42	T	C	9.27e-07	63.4154	2e-15	9.21e-08	64.4899	0.0391831	7.00625	0.00029989	0.0188957	0.00209045	0.019634	0.000197419	55.0484	54.6246	172.595	0.3656	0.001	-1.7517	0.19987	0.432836	0	0.3187	0.5024	0.18	0.260291	0.345654	0.343424	0.401254	0.580913	0.1	0.1538	0.7778	0.7798	0.7222	NA	NA	NA	GRMZM2G138029	NA	NA	exon	0
PZA03381.1	1	8	43847629	42	T	C	2.61e-06	61.6468	3.79e-14	4.65e-07	62.0975	0.0483584	6.75824	0.000861776	0.0469353	0.00209045	0.0170843	0.00082514	55.0484	56.5925	159.828	0.3658	0.001	-1.894	0.19965	0.434132	0.0037	0.3186	0.5024	0.18	0.260291	0.345654	0.335262	0.409262	0.58125	0.1	0.1538	0.7778	0.787	0.713	NA	NA	NA	GRMZM2G138029	NA	NA	exon	0
PZE-108034619	1	8	44012573	42	A	G	3.42e-07	66.273	2.66e-15	4.74e-08	66.4273	0.0276313	7.53985	0.000187412	0.00992942	0.00209045	0.0170843	0.00019675	55.0484	56.5925	174.159	0.367	0.001	-1.8414	0.19976	0.432432	0	0.318	0.5024	0.18	0.260291	0.345654	0.335262	0.405822	0.58159	0.1	0.1538	0.7778	0.787	0.717	NA	NA	NA	GRMZM2G099231	GO	nucleic acid binding	NA	3591
PZE-108034643	1	8	44101898	42	A	G	8.36e-07	63.8592	2.55e-15	8.98e-08	65.0882	0.038699	7.03309	0.00027464	0.0127751	0.00228128	0.0174255	0.000197419	54.8916	56.172	172.595	0.3678	0.001	-1.8173	0.19972	0.429641	0.0018	0.3176	0.5024	0.18	0.260291	0.345654	0.338233	0.401254	0.582988	0.1	0.1538	0.7778	0.7844	0.7222	NA	NA	NA	GRMZM2G124718	GO	NAD+ ADP-ribosyltransferase activity	NA	150337
PZE-108034651	1	8	44152626	42	A	T	3.95e-07	65.9929	1.78e-15	6.29e-08	66.1463	0.0284457	7.48632	0.000228828	0.0121306	0.00209045	0.0170843	0.000197419	55.0484	56.5925	172.595	0.3689	0.001	-1.8173	0.20008	0.431138	0	0.317	0.5024	0.18	0.260291	0.345654	0.335262	0.401254	0.583333	0.1	0.1538	0.7778	0.787	0.7222	NA	NA	NA	GRMZM2G700476	NA	NA	NA	99609
PZE-108034741	1	8	44360627	42	A	G	5.16e-07	67.7199	3.33e-16	1.75e-07	66.2969	0.0333739	7.48595	0.000255848	0.0063802	0.00199968	0.0227859	8.56e-05	55.5393	55.4712	191.747	0.4309	0.001	-1.8232	0.19976	0.421212	0	0.2844	0.4998	0.185417	0.260291	0.21875	0.326657	0.370256	0.597458	0.1034	0.1538	0.875	0.7944	0.7547	NA	NA	NA	GRMZM2G117401	GO	microtubule motor activity, ATP binding	NA	23055
PZE-108034742	1	8	44360682	42	T	C	2.18e-07	-65.9741	8.26e-14	2.07e-08	-66.7846	0.00739429	-8.87972	1.64e-05	0.00155724	0.0728462	0.00670403	0.000113934	-34.1658	-60.3445	-169.181	0.344	0.001	-1.8871	0.19946	0.480363	0	0.3289	0.5014	0.124502	0.260291	0.345654	0.388797	0.459955	0.464135	0.9333	0.8462	0.2222	0.2642	0.3585	NA	NA	NA	GRMZM2G117401	GO	microtubule motor activity, ATP binding	NA	23000
PZE-108034764	1	8	44384639	42	T	G	6.49e-07	64.993	7.33e-15	1.16e-07	64.9818	0.0275697	7.51541	0.000335087	0.0216622	0.00209045	0.0170843	0.000400942	55.0484	56.5925	167.765	0.3676	0.001	-1.8173	0.20021	0.431343	0.0036	0.3177	0.5024	0.18	0.260291	0.345654	0.335262	0.404778	0.582988	0.1	0.1538	0.7778	0.787	0.7182	NA	NA	NA	GRMZM2G117401	GO	microtubule motor activity, ATP binding	intron	0
PZE-108034768	1	8	44393355	42	T	G	6.49e-07	64.993	7.33e-15	1.16e-07	64.9818	0.0275697	7.51541	0.000335087	0.0216622	0.00209045	0.0170843	0.000400942	55.0484	56.5925	167.765	0.3676	0.001	-1.8232	0.19979	0.431343	0.0036	0.3177	0.5024	0.18	0.260291	0.345654	0.335262	0.404778	0.582988	0.1	0.1538	0.7778	0.787	0.7182	NA	NA	NA	GRMZM2G117401	GO	microtubule motor activity, ATP binding	intron	0
PZE-108034774	1	8	44401700	42	A	G	3.92e-07	65.2247	3.48e-13	3.46e-08	65.6032	0.00839829	8.71357	2.31e-05	0.0028608	0.0728462	0.00694342	0.000200178	34.1658	60.1651	166.653	0.3473	0.001	-2.0227	0.19912	0.476119	0.0036	0.3273	0.5015	0.18	0.260291	0.345654	0.384127	0.457659	0.541494	0.0667	0.1538	0.7778	0.7407	0.6455	NA	NA	NA	GRMZM2G117401	GO	microtubule motor activity, ATP binding	exon	0
PZE-108034788	1	8	44407414	42	T	C	3.95e-07	65.9929	1.78e-15	6.29e-08	66.1463	0.0284457	7.48632	0.000228828	0.0121306	0.00209045	0.0170843	0.000197419	55.0484	56.5925	172.595	0.3689	0.001	-1.7943	0.19989	0.431138	0	0.317	0.5024	0.18	0.260291	0.345654	0.335262	0.401254	0.583333	0.1	0.1538	0.7778	0.787	0.7222	NA	NA	NA	GRMZM2G117401	GO	microtubule motor activity, ATP binding	intron	0
PZE-108034792	1	8	44410373	42	A	T	6.49e-07	-64.993	7.33e-15	1.16e-07	-64.9818	0.0275697	-7.51541	0.000335087	0.0216622	0.00209045	0.0170843	0.000400942	-55.0484	-56.5925	-167.765	0.3676	0.001	-1.8353	0.19997	0.431343	0.0036	0.3177	0.5024	0.18	0.260291	0.345654	0.335262	0.404778	0.417012	0.9	0.8462	0.2222	0.213	0.2818	NA	NA	NA	GRMZM2G117401	GO	microtubule motor activity, ATP binding	exon	0
PZE-108034793	1	8	44410461	42	T	G	6.4e-07	65.1077	7.99e-15	1.25e-07	64.9467	0.0290714	7.45516	0.000355085	0.0200811	0.00209045	0.0180976	0.000400942	55.0484	56.315	167.765	0.3676	0.001	-1.7568	0.20014	0.432635	0.0036	0.3177	0.5024	0.18	0.260291	0.345654	0.335262	0.404778	0.582988	0.1	0.1538	0.7778	0.787	0.7182	NA	NA	NA	GRMZM2G117401	GO	microtubule motor activity, ATP binding	exon	0
PZE-108034809	1	8	44465070	42	A	G	2e-06	-66.6124	3.38e-13	3.33e-08	-71.4085	0.111302	-5.97018	0.000111086	0.00400731	0.0788683	0.00874035	0.000612241	-31.4741	-66.1622	-176.172	0.3822	0.001	-1.9155	0.19953	0.417219	0.0498	0.3087	0.4998	0.18	0.360714	0.21875	0.35955	0.3942	0.40411	0.92	0.7639	0.125	0.235	0.27	NA	NA	NA	GRMZM2G117401	GO	microtubule motor activity, ATP binding	NA	86657
PZE-108034822	1	8	44526887	42	T	C	1.33e-07	-70.6074	1e-16	1.8e-08	-70.6807	0.0416401	-7.32129	0.000242495	0.00160764	0.00334142	0.0106217	1.75e-05	-60.2748	-60.4582	-201.617	0.4241	0.001	-0.4929	0.24772	0.438066	0.0275	0.2892	0.5022	0.18	0.163308	0.345654	0.332148	0.370256	0.420168	0.9	0.9103	0.2222	0.2103	0.2453	NA	NA	NA	GRMZM2G012601	GO	cysteine-type peptidase activity	NA	24840
PZE-108034832	1	8	44551786	42	T	C	3.92e-07	-65.2247	3.48e-13	3.46e-08	-65.6032	0.00839829	-8.71357	2.31e-05	0.0028608	0.0728462	0.00694342	0.000200178	-34.1658	-60.1651	-166.653	0.3473	0.001	-1.8114	0.19941	0.476119	0.0036	0.3273	0.5015	0.18	0.260291	0.345654	0.384127	0.457659	0.458506	0.9333	0.8462	0.2222	0.2593	0.3545	NA	NA	NA	GRMZM2G012601	GO	cysteine-type peptidase activity	exon	0
PZE-108034833	1	8	44551961	42	A	C	5.82e-07	-64.2511	1.4e-14	1.18e-07	-64.0867	0.0370355	-7.02991	0.00041796	0.0346434	0.00209045	0.0180976	0.000521996	-55.0484	-56.315	-165.263	0.3676	0.001	-1.7888	0.19976	0.433934	0.0036	0.3177	0.5024	0.18	0.260291	0.345654	0.335262	0.404778	0.417012	0.9	0.8462	0.2222	0.213	0.2818	NA	NA	NA	GRMZM2G012601	GO	cysteine-type peptidase activity	exon	0
PZB00041.4	1	8	44554252	42	A	G	1.05e-06	-63.7199	8.22e-15	9.88e-08	-64.8269	0.0423545	-6.93879	0.000398006	0.0184383	0.00278135	0.019634	0.000444484	-53.7458	-54.6246	-164.357	0.3607	0.001	-1.7943	0.19973	0.427711	0	0.3212	0.5024	0.18	0.271782	0.345654	0.343424	0.401254	0.414226	0.9	0.8378	0.2222	0.2202	0.2778	NA	NA	NA	GRMZM2G012601	GO	cysteine-type peptidase activity	exon	0
PZB00041.2	1	8	44554499	42	T	C	9.27e-07	-63.4154	2e-15	9.21e-08	-64.4899	0.0391831	-7.00625	0.00029989	0.0188957	0.00209045	0.019634	0.000197419	-55.0484	-54.6246	-172.595	0.3656	0.001	-1.854	0.19958	0.432836	0	0.3187	0.5024	0.18	0.260291	0.345654	0.343424	0.401254	0.419087	0.9	0.8462	0.2222	0.2202	0.2778	NA	NA	NA	GRMZM2G012601	GO	cysteine-type peptidase activity	intron	0
PZE-108034882	1	8	44681460	42	T	C	1.37e-06	68.4395	5.61e-10	7.59e-08	69.6968	0.0302294	7.82582	0.00027653	0.0129903	0.0358714	0.0410398	0.000747897	40.2544	49.9127	163.838	0.3102	0.001	-1.9537	0.199	0.403909	0.0319	0.3465	0.5024	0.18	0.3648	0.345654	0.345098	0.431402	0.613636	0.0962	0.24	0.7778	0.7783	0.6852	NA	NA	NA	GRMZM2G012601	GO	cysteine-type peptidase activity	NA	278908
PZE-108038898	1	8	45257673	42	T	C	2.02e-06	-61.9546	1.47e-14	2.48e-07	-62.7947	0.0480649	-6.73901	0.000557872	0.0234204	0.00209045	0.034836	0.000400942	-55.0484	-49.676	-167.765	0.3676	0.001	-1.7672	0.20017	0.431343	0.0036	0.3177	0.5024	0.18	0.260291	0.345654	0.335262	0.404778	0.417012	0.9	0.8462	0.2222	0.213	0.2818	NA	NA	NA	GRMZM2G142870	GO	ATPase activity, coupled to transmembrane movement of substances	NA	3270
PZA00417.3	1	8	45262014	42	T	C	6.49e-07	-64.993	7.33e-15	1.16e-07	-64.9818	0.0275697	-7.51541	0.000335087	0.0216622	0.00209045	0.0170843	0.000400942	-55.0484	-56.5925	-167.765	0.3676	0.001	-1.7568	0.19986	0.431343	0.0036	0.3177	0.5024	0.18	0.260291	0.345654	0.335262	0.404778	0.417012	0.9	0.8462	0.2222	0.213	0.2818	NA	NA	NA	GRMZM2G142870	GO	ATPase activity, coupled to transmembrane movement of substances	exon	0
PZA00417.2	1	8	45262229	42	A	C	3.92e-07	65.2247	3.48e-13	3.46e-08	65.6032	0.00839829	8.71357	2.31e-05	0.0028608	0.0728462	0.00694342	0.000200178	34.1658	60.1651	166.653	0.3473	0.001	-1.9229	0.19952	0.476119	0.0036	0.3273	0.5015	0.18	0.260291	0.345654	0.384127	0.457659	0.541494	0.0667	0.1538	0.7778	0.7407	0.6455	NA	NA	NA	GRMZM2G142870	GO	ATPase activity, coupled to transmembrane movement of substances	intron	0
PZE-108038904	1	8	45262289	42	A	G	6.49e-07	64.993	7.33e-15	1.16e-07	64.9818	0.0275697	7.51541	0.000335087	0.0216622	0.00209045	0.0170843	0.000400942	55.0484	56.5925	167.765	0.3676	0.001	-1.7725	0.20015	0.431343	0.0036	0.3177	0.5024	0.18	0.260291	0.345654	0.335262	0.404778	0.582988	0.1	0.1538	0.7778	0.787	0.7182	NA	NA	NA	GRMZM2G142870	GO	ATPase activity, coupled to transmembrane movement of substances	exon	0
PZE-108038909	1	8	45264406	42	A	G	3.95e-07	65.9929	1.78e-15	6.29e-08	66.1463	0.0284457	7.48632	0.000228828	0.0121306	0.00209045	0.0170843	0.000197419	55.0484	56.5925	172.595	0.3689	0.001	-1.8173	0.19982	0.431138	0	0.317	0.5024	0.18	0.260291	0.345654	0.335262	0.401254	0.583333	0.1	0.1538	0.7778	0.787	0.7222	NA	NA	NA	GRMZM2G142870	GO	ATPase activity, coupled to transmembrane movement of substances	intron	0
PZE-108038916	1	8	45265894	42	T	C	3.95e-07	65.9929	1.78e-15	6.29e-08	66.1463	0.0284457	7.48632	0.000228828	0.0121306	0.00209045	0.0170843	0.000197419	55.0484	56.5925	172.595	0.3689	0.001	-1.7517	0.19974	0.431138	0	0.317	0.5024	0.18	0.260291	0.345654	0.335262	0.401254	0.583333	0.1	0.1538	0.7778	0.787	0.7222	NA	NA	NA	GRMZM2G142870	GO	ATPase activity, coupled to transmembrane movement of substances	intron	0
PZE-108038919	1	8	45266752	42	A	G	6.49e-07	-64.993	7.33e-15	1.16e-07	-64.9818	0.0275697	-7.51541	0.000335087	0.0216622	0.00209045	0.0170843	0.000400942	-55.0484	-56.5925	-167.765	0.3676	0.001	-1.8292	0.19964	0.431343	0.0036	0.3177	0.5024	0.18	0.260291	0.345654	0.335262	0.404778	0.417012	0.9	0.8462	0.2222	0.213	0.2818	NA	NA	NA	GRMZM2G142870	GO	ATPase activity, coupled to transmembrane movement of substances	intron	0
PZE-108038931	1	8	45270084	42	T	C	9.38e-08	-70.2554	8.99e-15	7.94e-09	-70.7373	0.0303597	-7.45067	0.000158958	0.0307071	0.00209045	0.0249413	0.000141593	-55.0484	-53.8199	-177.31	0.3711	0.001	-1.8057	0.19995	0.432635	0.0036	0.3159	0.5023	0.18	0.260291	0.345654	0.326657	0.404778	0.414583	0.9	0.8462	0.2222	0.2056	0.2818	NA	NA	NA	GRMZM2G142870	GO	ATPase activity, coupled to transmembrane movement of substances	intron	0
PZE-108038940	1	8	45272148	42	A	C	4.07e-07	64.2635	2.55e-15	2.93e-08	65.5725	0.0454253	6.71954	0.00026297	0.0407541	0.00209045	0.0192794	9.05e-05	55.0484	55.007	179.203	0.3647	0.001	-1.8114	0.19972	0.438438	0	0.3192	0.5024	0.18	0.260291	0.345654	0.345654	0.401254	0.579167	0.1	0.1538	0.7778	0.7778	0.7222	NA	NA	NA	GRMZM2G142870	GO	ATPase activity, coupled to transmembrane movement of substances	intron	0
PZE-108038941	1	8	45272245	42	T	C	9.4e-07	-64.5049	5.88e-15	1.5e-07	-64.5611	0.0238288	-7.74507	0.000494986	0.0180668	0.00662515	0.0170843	0.000141593	-49.9463	-56.5925	-177.31	0.3829	0.001	-1.7319	0.20053	0.437313	0.0036	0.31	0.5024	0.18	0.22353	0.345654	0.335262	0.404778	0.421162	0.9	0.8718	0.2222	0.213	0.2818	NA	NA	NA	GRMZM2G142870	GO	ATPase activity, coupled to transmembrane movement of substances	intron	0
PZE-108039047	1	8	45593164	42	T	C	0.0028283	44.1822	4.77e-11	0.000159519	52.2629	0.209868	4.85351	0.0528934	0.0181318	0.0175613	0.686391	0.000330884	43.0685	12.2588	166.973	0.5863	0.001	0.57321	0.37952	0.378378	0	0.2049	0.4952	0.18	0.22353	0	0.210135	0.417013	0.627615	0.0714	0.1282	1	0.8807	0.7037	NA	NA	NA	GRMZM2G479378	NA	NA	NA	219135
PZE-108039060	1	8	45673987	42	A	G	0.0013139	-48.4333	2.53e-11	0.000104946	-54.8998	0.149057	-5.62702	0.0424742	0.00863685	0.0182315	0.645083	0.000330884	-42.6422	-14.3652	-166.973	0.5951	0.001	0.78467	0.40215	0.38024	0	0.2004	0.495	0.18	0.22353	0	0.197514	0.417013	0.375	0.9333	0.8718	0	0.1111	0.2963	NA	NA	NA	GRMZM2G479378	NA	NA	NA	138312
PZE-108039075	1	8	45768991	42	T	C	0.00108776	-49.3853	6.74e-11	7.78e-05	-55.9101	0.139594	-5.75817	0.043179	0.0195675	0.0182315	0.645083	0.000236655	-42.6422	-14.3652	-171.821	0.5941	0.001	0.83165	0.40274	0.383582	0.0036	0.201	0.4951	0.18	0.22353	0	0.197514	0.42	0.375519	0.9333	0.8718	0	0.1111	0.3	NA	NA	NA	GRMZM2G077259	EntrezGene	rapid alkalinization factor 1	NA	43308
PZE-108039079	1	8	45811847	42	T	C	0.00206124	-46.5822	7.75e-11	0.000196762	-52.8083	0.145231	-5.67014	0.0575621	0.0154963	0.0182315	0.645083	0.000646261	-42.6422	-14.3652	-162.155	0.5941	0.001	0.83555	0.40393	0.380597	0.0036	0.201	0.4951	0.18	0.22353	0	0.197514	0.42	0.375519	0.9333	0.8718	0	0.1111	0.3	NA	NA	NA	GRMZM2G077259	EntrezGene	rapid alkalinization factor 1	NA	452
PZE-108039093	1	8	45813324	42	A	G	0.00137889	-48.4158	7.26e-11	0.000107041	-54.7854	0.141036	-5.75928	0.0461983	0.019073	0.0182315	0.645083	0.000419691	-42.6422	-14.3652	-167.36	0.5941	0.001	0.77613	0.40198	0.381737	0.0036	0.201	0.4951	0.18	0.22353	0	0.197514	0.42	0.375519	0.9333	0.8718	0	0.1111	0.3	NA	NA	NA	GRMZM2G077259	EntrezGene	rapid alkalinization factor 1	exon	0
PZE-108039104	1	8	45839011	42	T	C	0.000946102	-50.976	7.58e-11	8.9e-05	-56.6712	0.107331	-6.35324	0.0370294	0.0291558	0.0175602	0.605173	0.000236655	-43.0982	-16.5878	-171.821	0.597	0.001	0.95899	0.41262	0.37988	0.0036	0.1993	0.4946	0.18	0.228563	0	0.184464	0.42	0.370293	0.9333	0.8684	0	0.1028	0.3	NA	NA	NA	GRMZM5G849671	GO	ATPase activity	NA	9518
PZE-108039130	1	8	45914712	42	T	C	0.00108776	49.3853	6.74e-11	7.78e-05	55.9101	0.139594	5.75817	0.043179	0.0195675	0.0182315	0.645083	0.000236655	42.6422	14.3652	171.821	0.5941	0.001	0.87349	0.4046	0.383582	0.0036	0.201	0.4951	0.18	0.22353	0	0.197514	0.42	0.624481	0.0667	0.1282	1	0.8889	0.7	NA	NA	NA	GRMZM2G326945	GO	ATP synthesis coupled proton transport	NA	306882
PZE-108039193	1	8	46223463	42	A	G	0.00137889	-48.4158	7.26e-11	0.000107041	-54.7854	0.141036	-5.75928	0.0461983	0.019073	0.0182315	0.645083	0.000419691	-42.6422	-14.3652	-167.36	0.5941	0.001	0.8538	0.40553	0.381737	0.0036	0.201	0.4951	0.18	0.22353	0	0.197514	0.42	0.375519	0.9333	0.8718	0	0.1111	0.3	NA	NA	NA	GRMZM2G700501	GO	homoiothermy, response to freezing	NA	271566
PZE-108039290	1	8	46695597	42	A	G	0.000658416	-51.3385	2.21e-11	3.9e-05	-58.0846	0.143489	-5.71284	0.0306867	0.0112603	0.0182315	0.645083	0.000115689	-42.6422	-14.3652	-176.216	0.5951	0.001	0.78611	0.4023	0.383234	0	0.2004	0.495	0.18	0.22353	0	0.197514	0.417013	0.375	0.9333	0.8718	0	0.1111	0.2963	NA	NA	NA	GRMZM2G102015	GO	dephospho-CoA kinase activity	NA	187499
PZE-100003229	1	8	47270402	42	T	C	0.0108167	-39.4177	2.87e-09	0.00207146	-44.5186	0.216472	-4.82282	0.101352	0.123194	0.014117	0.876962	0.00231708	-45.0444	-4.63923	-150.36	0.5467	0.001	0.53105	0.37806	0.407463	0.0489	0.2256	0.4976	0.18	0.22353	0	0.271512	0.440349	0.40249	0.9167	0.8718	0	0.162	0.3273	NA	NA	NA	GRMZM2G418726	NA	NA	NA	17647
PZE-100003317	1	8	47590854	42	A	G	0.0013139	48.4333	2.53e-11	0.000104946	54.8998	0.149057	5.62702	0.0424742	0.00863685	0.0182315	0.645083	0.000330884	42.6422	14.3652	166.973	0.5951	0.001	0.82778	0.40409	0.38024	0	0.2004	0.495	0.18	0.22353	0	0.197514	0.417013	0.625	0.0667	0.1282	1	0.8889	0.7037	NA	NA	NA	GRMZM5G868959	NA	NA	NA	156760
PZE-100003321	1	8	47621932	42	A	T	0.00134255	-48.1824	3.9e-11	0.000161424	-53.2618	0.122252	-6.04785	0.0484235	0.0312583	0.0120427	0.645083	0.00126183	-44.5053	-14.3652	-160.433	0.5945	0.001	0.75733	0.39763	0.375	0.0038	0.2006	0.4947	0.18	0.22353	0	0.197514	0.413887	0.371849	0.931	0.8718	0	0.1111	0.2925	NA	NA	NA	GRMZM5G868959	NA	NA	NA	125682
PZE-100003332	1	8	47733073	42	A	T	0.00186268	46.5641	7.44e-11	0.00010175	54.0272	0.185856	5.10805	0.0510815	0.030853	0.0182315	0.686391	0.000236655	42.6422	12.2588	171.821	0.5892	0.001	0.66971	0.39207	0.385417	0.0036	0.2036	0.4955	0.18	0.22353	0	0.210135	0.42	0.621901	0.0667	0.1282	1	0.8807	0.7	NA	NA	NA	GRMZM2G167521	GO	peptidyl-prolyl cis-trans isomerase activity	NA	14541
PZE0014141993	1	8	47765510	42	T	C	0.000636869	-52.9841	4.09e-11	5.07e-05	-58.2839	0.103356	-6.45085	0.0244787	0.0137603	0.0263919	0.531327	0.000111707	-40.9731	-19.362	-183.96	0.5953	0.001	0.83243	0.40244	0.390719	0.0056	0.2002	0.4947	0.18	0.22353	0	0.204627	0.409262	0.375	0.9333	0.8718	0	0.1157	0.287	NA	NA	NA	GRMZM2G167521	GO	peptidyl-prolyl cis-trans isomerase activity	NA	322836
PZE-100003423	1	8	48125877	42	A	G	0.0022366	45.6308	2.83e-11	0.000138145	53.0296	0.197793	4.97468	0.0498589	0.0144592	0.0182315	0.686391	0.000330884	42.6422	12.2588	166.973	0.5901	0.001	0.64561	0.38789	0.38209	0	0.203	0.4954	0.18	0.22353	0	0.210135	0.417013	0.622407	0.0667	0.1282	1	0.8807	0.7037	NA	NA	NA	GRMZM2G043238	GO	homoiothermy, response to freezing	intron	0
PZE-108035025	1	8	48874246	42	T	C	0.00128108	48.8702	7.89e-11	8.47e-05	55.6086	0.145277	5.66913	0.0528221	0.0260515	0.0175602	0.660614	0.000236655	43.0982	13.5887	171.821	0.5897	0.001	0.79699	0.4	0.38209	0.0055	0.2031	0.4952	0.18	0.228563	0	0.203088	0.42	0.626556	0.0667	0.1316	1	0.8853	0.7	NA	NA	NA	GRMZM2G145118	EntrezGene	hypothetical protein LOC100275564	NA	119683
PZE-108035043	1	8	49002053	42	C	G	0.00108776	49.3853	6.74e-11	7.78e-05	55.9101	0.139594	5.75817	0.043179	0.0195675	0.0182315	0.645083	0.000236655	42.6422	14.3652	171.821	0.5941	0.001	0.79626	0.40102	0.383582	0.0036	0.201	0.4951	0.18	0.22353	0	0.197514	0.42	0.624481	0.0667	0.1282	1	0.8889	0.7	NA	NA	NA	GRMZM2G083836	GO	tRNA aminoacylation for protein translation, response to freezing	NA	23445
PZE-108035054	1	8	49103298	42	A	G	0.00106183	-49.9767	2.77e-11	8.66e-05	-55.9553	0.118311	-6.13245	0.0332083	0.0103012	0.0182315	0.659307	8.6e-05	-42.6422	-13.8484	-180.138	0.5944	0.001	0.80287	0.4	0.386707	0	0.2008	0.495	0.18	0.22353	0	0.199067	0.417013	0.376569	0.9333	0.8718	0	0.1121	0.2963	NA	NA	NA	GRMZM2G380881	NA	NA	NA	169540
PZE-108035055	1	8	49103556	42	C	G	0.00108776	-49.3853	6.74e-11	7.78e-05	-55.9101	0.139594	-5.75817	0.043179	0.0195675	0.0182315	0.645083	0.000236655	-42.6422	-14.3652	-171.821	0.5941	0.001	0.77967	0.3992	0.383582	0.0036	0.201	0.4951	0.18	0.22353	0	0.197514	0.42	0.375519	0.9333	0.8718	0	0.1111	0.3	NA	NA	NA	GRMZM2G380881	NA	NA	NA	169282
PZE-108035056	1	8	49103737	42	A	C	0.000658416	51.3385	2.21e-11	3.9e-05	58.0846	0.143489	5.71284	0.0306867	0.0112603	0.0182315	0.645083	0.000115689	42.6422	14.3652	176.216	0.5951	0.001	0.81709	0.40368	0.383234	0	0.2004	0.495	0.18	0.22353	0	0.197514	0.417013	0.625	0.0667	0.1282	1	0.8889	0.7037	NA	NA	NA	GRMZM2G380881	NA	NA	NA	169101
PZE-108035072	1	8	49202751	42	A	G	0.0123112	48.4399	2.56e-14	0.00928261	46.5515	0.0763761	8.65708	0.191675	0.00275958	0.00148913	0.291129	0.000715816	53.8278	45.12	251.313	0.6455	0.001	0.7246	0.40386	0.26936	0.0048	0.1622	0.4576	0.18	0.32	0	0.0922955	0.111919	0.741706	0.1481	0.2	1	0.9515	0.9405	NA	NA	NA	AC199194.3	NA	NA	NA	70087
PZE-108035176	1	8	49833533	42	T	C	0.00270864	46.289	4.51e-11	0.000235089	53.3158	0.155662	5.70446	0.0613003	0.0118747	0.0158881	0.739379	0.000600288	43.3238	10.5836	171.846	0.5918	0.001	0.52074	0.37806	0.365325	0	0.2015	0.4936	0.18	0.233696	0	0.199067	0.401254	0.638298	0.0714	0.1351	1	0.8879	0.7222	NA	NA	NA	AC234517.1	GO	cytochrome-c oxidase activity	NA	290943
PZE-108035204	1	8	49961501	42	T	C	0.000981094	-50.2984	7.05e-11	8.16e-05	-56.2215	0.122106	-6.03852	0.0442472	0.0226841	0.0175602	0.605493	0.000294079	-43.0982	-16.0047	-170.589	0.5912	0.001	0.69409	0.39383	0.384036	0.0036	0.2024	0.495	0.18	0.228563	0	0.199067	0.42	0.374477	0.9333	0.8684	0	0.1121	0.3	NA	NA	NA	AC234517.1	GO	cytochrome-c oxidase activity	NA	162975
PZE-108035293	1	8	51064648	42	T	C	0.000787973	52.8544	5.56e-11	4.82e-05	59.1315	0.114653	6.23993	0.0186215	0.0125042	0.0685396	0.554157	0.000322525	32.54	18.6121	172.844	0.5851	0.001	0.66494	0.39073	0.397833	0.0038	0.2059	0.4962	0.18	0.22353	0	0.20754	0.433241	0.609914	0.0667	0.1282	1	0.8824	0.6827	NA	NA	NA	GRMZM2G345194	NA	NA	NA	172813
PZE-108035349	1	8	51365119	42	T	C	0.00108776	-49.3853	6.74e-11	7.78e-05	-55.9101	0.139594	-5.75817	0.043179	0.0195675	0.0182315	0.645083	0.000236655	-42.6422	-14.3652	-171.821	0.5941	0.001	0.80435	0.40257	0.383582	0.0036	0.201	0.4951	0.18	0.22353	0	0.197514	0.42	0.375519	0.9333	0.8718	0	0.1111	0.3	NA	NA	NA	GRMZM2G100662	NA	NA	NA	329571
PZE-108035368	1	8	51418264	42	A	C	0.00136463	-48.3044	6.39e-11	8.21e-05	-55.3753	0.157597	-5.49853	0.0457991	0.0224032	0.0182315	0.660614	0.000236655	-42.6422	-13.5887	-171.821	0.592	0.001	0.82089	0.40195	0.383929	0.0055	0.2021	0.4953	0.18	0.22353	0	0.203088	0.42	0.376033	0.9333	0.8718	0	0.1147	0.3	NA	NA	NA	GRMZM2G100662	NA	NA	NA	276426
PZE-108035375	1	8	51428147	42	T	C	0.000490885	53.9138	4.19e-11	4.62e-05	59.2464	0.225391	4.85227	0.0236323	0.0536243	0.00978363	0.826509	0.000848129	48.0453	7.00691	164.913	0.5934	0.001	0.8186	0.4022	0.37234	0.0036	0.2006	0.4932	0.18	0.188424	0	0.184464	0.404778	0.636555	0.1034	0.1053	1	0.8972	0.7182	NA	NA	NA	GRMZM2G100662	NA	NA	NA	266543
PZE-108035431	1	8	51807158	42	A	G	0.000130173	-57.4051	9.03e-13	8.95e-06	-62.446	0.0758479	-6.92526	0.00924584	0.0237973	0.0218466	0.264611	0.000115689	-42.5943	-34.4152	-176.216	0.5779	0.001	0.55975	0.37879	0.397866	0.0097	0.2095	0.4963	0.18	0.22353	0	0.241951	0.417013	0.393617	0.9333	0.8718	0	0.1408	0.2963	NA	NA	NA	GRMZM2G468348	NA	NA	NA	283573
PZE-108035446	1	8	51829006	42	A	G	0.0165607	-42.4334	3.15e-10	0.00392277	-47.2439	0.113464	-7.24199	0.148297	0.01329	0.00388053	0.650541	0.00580589	-58.6371	-15.8097	-151.733	0.6608	0.001	1.6727	0.44626	0.339161	0	0.1674	0.4934	0.18	0.18	0	0.184941	0.348199	0.333333	0.9545	0.9	0	0.1031	0.2245	NA	NA	NA	GRMZM2G468348	NA	NA	NA	261725
PZE-108035509	1	8	52084948	42	A	G	0.0305298	35.9307	9.56e-09	0.0250778	34.7054	0.0332059	9.00465	0.0763907	0.0528465	0.00434896	0.970746	0.00115715	65.2359	1.06875	164.435	0.6054	0.001	2.8532	0.49156	0.44281	0.0702	0.1978	0.5014	0.18	0.171302	0	0.310641	0.472622	0.570455	0	0.0946	1	0.8077	0.617	NA	NA	NA	GRMZM2G006585	GO	zinc ion binding	NA	5783
PZE-108036699	1	8	56983323	42	T	C	0.034169	-31.2517	4.07e-09	0.0544364	-27.1463	0.0174072	-8.91723	0.229083	0.291675	0.00932727	0.0624634	0.143135	-76.9036	-45.3697	-67.9643	0.4975	0.001	1.5341	0.4418	0.492013	0	0.2496	0.4966	0.18	0.0555641	0.345654	0.3432	0.452691	0.466667	1	0.9714	0.2222	0.22	0.3462	NA	NA	NA	GRMZM2G161832	GO	protein serine/threonine kinase activity	NA	136284
PZE-108045274	0	8	74938385	43	T	C	3.01e-06	-65.7839	2.73e-13	1.97e-05	-57.8	0.0507136	-6.82624	1.1e-05	0.925185	0.300419	7.79e-05	0.00626419	-24.4706	-89.6073	-124.325	0.1678	0.001	-2.0825	0.19878	0.250765	0	0.2562	0.3079	0.18	0.332379	0	0.402141	0.495544	0.739316	1	0.7895	1	0.7212	0.5472	NA	NA	NA	GRMZM2G045664	GO	response to desiccation	NA	251
PZE-108050102	0	8	86928123	44	T	C	0.000147885	-49.5802	1e-16	0.000789757	-42.5633	0.00136601	-10.9189	0.00260168	0.0353543	0.0125701	0.000688268	0.00357105	-57.7269	-68.0147	-144.53	0.4791	0.001	0.76422	0.41649	0.415152	0.0019	0.2165	0.4155	0.18	0	0	0.499827	0.301802	0.569328	0.8621	1	1	0.4907	0.1852	NA	NA	NA	GRMZM2G118072	GO	proteolysis, zinc ion binding	NA	99508
PZE-108050089	0	8	86959998	44	A	G	0.000147695	-49.0783	1e-16	0.000842751	-41.9512	0.00143792	-10.7902	0.00202445	0.037768	0.0125701	0.000647562	0.00200695	-57.7269	-67.8692	-151.475	0.4801	0.001	0.77825	0.41697	0.415408	0.0019	0.2164	0.4163	0.18	0	0	0.499614	0.301802	0.566946	0.8621	1	1	0.4861	0.1852	NA	NA	NA	GRMZM2G118072	GO	proteolysis, zinc ion binding	NA	67633
PZE-108050721	0	8	88680794	44	T	G	0.595239	8.72424	2.33e-07	0.605802	7.80711	0.777276	-1.16949	0.254875	0.628904	0.00182035	0.251634	0.340613	-71.4396	34.1032	-56.2832	0.558	0.001	1.286	0.42128	0.369963	0	0.2215	0.5011	0.18	0.0666195	0.345654	0.184941	0.30842	0.348259	0.9167	0.9655	0.2222	0.1031	0.1905	NA	NA	NA	GRMZM2G063975	EntrezGene	plasma membrane associated protein	NA	25365
SYN3624	0	8	90361324	44	A	G	0.000732171	-43.506	0.000225069	0.00987491	-32.8013	9.54e-06	-15.1086	0.00570406	0.555568	0.0274667	0.0141333	0.216053	-64.6824	-50.753	-66.4505	0.3559	0.001	-2.2493	0.19839	0.244776	0.0019	0.2644	0.4105	0.18	0.0498893	0.345654	0.46875	0.341178	0.744813	0.9667	0.9744	0.2222	0.625	0.7818	NA	NA	NA	GRMZM2G002130	EntrezGene	hypothetical protein LOC100193889	exon	0
PZE-108053798	0	8	95777340	44	A	C	5.02e-06	-54.7082	4.92e-10	3.63e-06	-55.5325	0.0400969	-6.68202	0.000240563	0.342628	0.399905	0.39629	5.61e-05	-17.5977	-17.7551	-175.595	0.4654	0.001	-1.7082	0.2006	0.45509	0.0055	0.2682	0.5018	0.18	0.22353	0	0.473227	0.467589	0.514523	0.9333	0.8718	0	0.3843	0.3727	Metaqtl8_3	92443011	104844913	GRMZM2G074645	GO	transcription factor activity	exon	0
PZE-108053909	0	8	95953461	44	A	G	0.549993	10.0691	0.06868	0.469923	9.71721	0.318631	3.50405	0.809916	0.00591066	0.628807	0.00849701	0.256534	-17.166	55.0431	-54.9218	0.5763	0.001	1.3227	0.47862	0.367508	0.0077	0.203	0.4791	0.18	0	0	0.492037	0.482215	0.610132	1	1	0	0.4369	0.5943	Metaqtl8_3	92443011	104844913	AC200565.4	NA	NA	NA	98798
PZE-108059570	0	8	106568648	44	T	G	2.15e-06	-56.0464	1.67e-10	1.22e-05	-49.7825	0.00261127	-9.16494	0.000623749	0.129365	0.80549	0.0149807	0.00321261	-4.25012	-49.5987	-133.756	0.2565	0.001	-2.234	0.19849	0.476048	0	0.3729	0.5015	0.18	0.444422	0.345654	0.495713	0.440349	0.514523	0.9667	0.6667	0.2222	0.4537	0.3273	NA	NA	NA	GRMZM2G016605	Uniprot/SPTREMBL	B0S4S7 Putative GID1-like gibberellin receptor, hydrolase activity	NA	59397
SYN12978	0	8	120970129	45	A	G	0.693092	3.68129	1e-16	0.783356	3.40378	0.244604	3.87604	0.612707	0.330008	0.730085	0.0316713	0.000268761	5.95387	43.4066	220.389	0.3574	0.001	0.63075	0.39125	0.488024	0	0.3169	0.4932	0.18	0.22353	0.375	0.498951	0	0.510373	0.3	0.1282	0.25	0.4771	1	NA	NA	NA	GRMZM2G473111	RefSeq_dna	hypothetical protein LOC100280397 (LOC100280397), mRNA	exon	0
PZE-108070380	0	8	123506141	45	T	C	5.88e-13	109.612	1e-16	2.05e-12	101.079	0.000816561	13.222	3.72e-08	0.137091	0.00258761	3.19e-12	2.55e-07	208.955	140.81	239.986	0.7112	0.001	3.0965	0.50075	0.319403	0.0091	0.1425	0.4934	0.18	0.0498893	0	0.413222	0.222189	0.371369	0	0.0256	1	0.2917	0.8727	NA	NA	NA	GRMZM2G179274	NA	NA	NA	1020
PZE-108070383	0	8	123507284	45	A	C	7.16e-13	-105.594	1e-16	2.26e-12	-97.7128	0.000620382	-13.1763	2.29e-08	0.170579	0.00258761	4.49e-12	1.56e-07	-208.955	-138.325	-236.842	0.6985	0.001	2.4185	0.48457	0.315476	0	0.1485	0.4927	0.18	0.0498893	0	0.414798	0.248659	0.632231	1	0.9744	0	0.7064	0.1455	NA	NA	NA	GRMZM2G179274	NA	NA	exon	0
PZE-108070393	0	8	123511872	45	A	G	5.3e-08	-79.5435	1e-16	2.6e-08	-76.1586	0.00662016	-10.1194	0.000115828	0.876201	0.00258761	1.65e-12	0.000625948	-208.955	-143.002	-151.197	0.6093	0.001	-0.14181	0.30595	0.276946	0.0019	0.1873	0.4794	0.18	0.0498893	0	0.4053	0.444422	0.68125	1	0.9744	0	0.7176	0.3333	NA	NA	NA	GRMZM2G479987	GO	heme binding	exon	0
PZE-108073569	0	8	128542686	45	T	C	3.39e-06	-54.3445	9.47e-10	4.55e-06	-50.5939	0.00539843	-8.15288	6.04e-05	0.0063844	0.00148482	3.19e-07	0.108692	-46.2109	-101.954	-73.8159	0.07	0.001	-2.1518	0.1976	0.461194	0.0067	0.4684	0.5037	0.18	0.450135	0.444422	0.469298	0.48	0.466805	0.7167	0.6579	0.3333	0.3761	0.4	NA	NA	NA	GRMZM2G700655	NA	NA	NA	92
PZE-108081330	0	8	138262446	46	T	C	1.78e-07	81.1508	1e-16	1.2e-06	69.487	0.000456143	13.7792	0.000137669	0.83173	0.608159	1.97e-09	0.000597217	-21.4756	129.765	180.195	0.3353	0.001	-1.5804	0.20217	0.222789	0.0019	0.1949	0.2932	0.18	0.0555641	0	0.393186	0.484442	0.232394	0	0.0286	0	0.2689	0.5882	NA	NA	NA	GRMZM2G164341	GO	transcription regulator activity, response to freezing	exon	0
PZE-108089589	0	8	146555253	46	A	C	0.232418	-16.2319	0.00111312	0.452451	-11.2371	0.0931029	-6.52244	0.130222	0.357122	0.762118	0.612601	0.187178	-8.1515	-12.4316	-68.7262	0.5767	0.001	1.0187	0.44073	0.442857	0.0041	0.2084	0.4923	0.18	0.0570713	0	0.442132	0.495859	0.548077	1	0.9706	0	0.3299	0.5455	NA	NA	NA	GRMZM2G094165	GO	carbonate dehydratase activity, zinc ion binding	intron	0
PZE-108092139	0	8	149150649	46	A	C	7.55e-06	-52.7622	0.338582	0.000118935	-44.9949	0.00120929	-9.27244	8.75e-05	0.00616607	0.673013	0.0155419	0.0234214	-6.14565	-49.1431	-117.836	0.1698	0.001	-2.3166	0.19791	0.393519	0.0076	0.4158	0.5008	0.18	0.41138	0.345654	0.458008	0.344541	0.630342	0.3214	0.7105	0.2222	0.6449	0.7788	NA	NA	NA	GRMZM2G075092	UniGene	TSA: Zea mays contig34834, mRNA sequence	intron	0
SYN1004	0	8	162518469	47	A	G	3.75e-05	-58.6225	1.11e-16	8.71e-06	-60.6424	0.42607	-3.03473	7.75e-06	0.00452445	0.0172871	0.0386143	0.000286556	-55.1373	-56.3748	-158.17	0.3902	0.001	-2.0617	0.19863	0.21194	0	0.2599	0.4262	0.18	0.141973	0.345654	0.197514	0.498509	0.784232	0.9667	0.9231	0.2222	0.8889	0.4727	NA	NA	NA	GRMZM2G031352	GO	binding	exon	0
PZE-109008014	0	9	8944436	48	A	G	9.45e-08	66.0712	7.12e-12	6.62e-08	64.9446	0.091484	5.63711	2.54e-05	0.89788	0.444599	0.00481192	0.000102952	-24.7018	57.0115	172.726	0.2	0.001	-2.072	0.19927	0.28869	0	0.273	0.3412	0.18	0	0.197514	0.490533	0.498509	0.31405	0.0667	0	0.1111	0.4312	0.4727	NA	NA	NA	GRMZM2G142072	GO	transcription elongation regulator activity	exon	0
PZD00049.4	0	9	17019800	49	T	G	1.89e-06	72.631	1e-16	2.55e-07	76.5913	0.0156147	9.69393	1.94e-07	0.0358951	0.0286857	5.72e-06	0.00120822	77.8235	120.774	143.198	0.3224	0.001	-1.7036	0.20109	0.190476	0	0.1711	0.2525	0.18	0.0498893	0	0.275684	0.495859	0.202479	0	0.0256	0	0.1651	0.5455	NA	NA	NA	AC197699.3	GO	transcription factor activity	intron	0
PZE-109038430	0	9	57014122	50	A	G	3.25e-05	82.5255	5.88e-15	3.65e-06	86.736	0.026687	11.4198	0.0101205	0.00260865	0.020062	0.0133744	0.00446984	115.63	104.199	145.444	0.1492	0.001	-1.8871	0.19919	0.0955224	0	0.1119	0.1315	0.18	0	0	0.136025	0.401254	0.0954357	0	0	0	0.0734	0.2778	NA	NA	NA	GRMZM2G113203	EntrezGene	multidrug resistance associated protein 1	NA	25908
PZE-109038469	0	9	57185980	50	A	G	1.49e-05	-88.0972	3.6e-13	1.83e-06	-91.5039	0.00674919	-14.3055	0.00252056	0.000649773	0.020062	0.0133744	0.00558607	-115.63	-104.199	-148.857	0.1235	0.001	-2.0044	0.19871	0.0877976	0.0036	0.1054	0.1202	0.18	0	0	0.136025	0.370459	0.911157	1	1	1	0.9266	0.7545	NA	NA	NA	GRMZM2G076272	GO	transcription factor activity	exon	0
PZE-109038470	0	9	57186011	50	A	C	1.7e-07	94.5	1e-16	2.03e-09	101.719	0.015264	11.5137	0.000437305	0.0852579	0.0271812	0.00416555	0.000352729	65.1102	127.746	168.01	0.1901	0.001	-2.1044	0.19855	0.118541	0	0.1299	0.1604	0.18	0.0498893	0	0.121202	0.452691	0.109244	0	0.0256	0	0.0648	0.3462	NA	NA	NA	GRMZM2G076272	GO	transcription factor activity	exon	0
PZE-109060695	0	9	102356777	51	T	G	4.29e-05	69.6803	0.0231276	9.17e-06	74.9711	0.432422	-3.70363	0.00303167	0.48617	0.0138028	0.304118	0.0143764	122.254	25.692	219.14	0.0572	0.001	-2.0933	0.19823	0.118263	0.0036	0.1736	0.1841	0.18	0	0.345654	0.279818	0.208458	0.110417	0	0	0.2222	0.1682	0.1182	Metaqtl9_3	96549809	108010984	GRMZM2G114680	UniGene	Transcribed locus, strongly similar to XP_002437271.1 hypothetical protein SORBIDRAFT_10g023950 [Sorghum bicolor]	exon	0
PZE-109098725	0	9	143867315	52	A	G	1.34e-05	-62.3084	5.97e-06	4.33e-06	-59.9568	0.176383	-4.92689	1.14e-06	0.105148	0.0227235	0.123203	0.268488	-55.6292	-35.3628	-52.8314	0.1181	0.001	-2.1775	0.1983	0.222222	0.0082	0.2219	0.2516	0.18	0.228563	0	0.377289	0.453121	0.787879	1	0.8684	1	0.7477	0.6531	NA	NA	NA	GRMZM2G165426	EntrezGene	CONSTANS interacting protein 6	NA	44695
SYN25122	0	9	145374595	52	A	G	2.6e-06	-58.7697	1.24e-14	9.39e-06	-55.3558	0.0389824	-6.78578	0.000202853	0.528009	0.0787948	0.00658976	0.000639824	-40.9719	-54.3823	-150.635	0.2885	0.001	-1.938	0.1993	0.420896	0	0.3463	0.4867	0.18	0.0498893	0.444422	0.492896	0.444422	0.551867	0.8667	0.9744	0.3333	0.4404	0.3333	NA	NA	NA	GRMZM2G058374	EntrezGene	hypothetical protein LOC100384809	exon	0
PZE-110026254	1	10	59088508	53	A	G	3.9e-05	55.7088	1.33e-10	7.49e-06	56.9178	0.0284871	7.15834	4.72e-05	0.00097718	0.312529	0.00407573	0.000166526	15.429	57.823	175.795	0.1236	0.001	-2.1909	0.19821	0.385093	0	0.4409	0.503	0.18	0.49086	0.444422	0.390582	0.369848	0.41453	0.3	0.4324	0.6667	0.2661	0.7551	NA	NA	NA	GRMZM2G053177	EntrezGene	hypothetical protein LOC100193884	exon	0
SYN9022	0	10	113394943	54	T	C	0.000163887	49.7344	1.94e-10	1.4e-07	61.4517	0.956785	-0.179279	0.00124294	0.783071	0.00161027	8.67e-06	0.0299709	52.2223	101.698	98.6427	0.2132	0.001	-2.1909	0.19806	0.275298	0.0036	0.332	0.4219	0.18	0.294559	0.444422	0.237332	0.494059	0.225207	0.0667	0.1795	0.6667	0.1376	0.4455	NA	NA	NA	GRMZM2G158300	EntrezGene	hypothetical protein LOC100274043	NA	26147
GDD	Growing Degree Days
FFLW8	Female Flowering, in GDD base temperature 8
MFLW8	Male Flowering, in GDD base temperature 8
ASI8	Anthesis to Silking Interval, in GDD base temperature 8
NF	Northern Flint
EF	European Flint
SS	Stiff Stalk
CBD	Corn Belt Dent
Trop	Tropical
Flint	NF+EF
Dent	CBD+SS
a Illumina marker name
b If marker in centromeric region according to maize GDB and Wolfgruber et al. (2009) flanking markers, then 1, else 0
c Physical chromosome
d Physical position in RefGen_v2
e Rank along the genome of the region under association or selection highlighted in this paper
f Allele coded as 0 or 1 in association tests, sign of effect corresponds to the allele coded as 1 (Al1)
g X P-value : Marker P-value according to model Q+K for trait X
h X effect : Marker effect in GDD according to model Q+K for trait X
i Marker P-value according to naive model (not corrected for structure and relatedness) for FFLW8
j Marker P-value according to model Q+Vgt1_MITE + K for FFLW8
k Marker*Vgt1 P-value according to model Q+Vgt1_MITE + Vgt1*marker + K for FFLW8
l X FFLW8 P-value : Marker P-value according to ANOVA in group X according to STRUCTURE results with 3 genetic groups
m X FFLW8 effect : Marker effect according to ANOVA in group X according to STRUCTURE (Pritchard et al., 2001) results with 3 genetic groups
n Differentiation index calculated with r-hierfstat (Goudet, 1995) using non-admixed lines (assignment>0.8) and 5 genetic groups according to STRUCTURE
o Fst pvalue according to 1000 bootstraps in n
p log10 of posterior odds of model including selection versus model with no selection according to Bayescan (Flog10 (Posterior Odds) for selection test obtained with BayeScan (Foll and Gaggiotti, 2008 ), significant (highly) when >0 (>1)
q Differentiation index calculated with BayeScan (Foll and Gaggiotti, 2008 ) using non-admixed lines (assignment>0.8) and 5 genetic groups according to STRUCTURE
r Minimum Allele Frequency observed using all lines
s Observed heterozygosity
t Within group diversity
u Total diversity
v Hs X : Diversity within group X
w Frequency of Al1
x Freq X : Frequency of Al1 in group X
y Meta-QTL name (adapted from Chardon et al., 2004) : MetaqtlX_Y with X the chromosome number et Y the QTL number
z Meta-QTL start and stop position according to projection of flanking markers on B73 RefGen_v2
aa Name of closest annotated gene according to RefGen_v2
ab Database from which gene annotation was extracted
ac Closest annotated gene function
ad Marker position inside the gene
ae Distance between marker and closest annotated gene
